# Supplementary material for: TMEM16 scramblases thin the membrane to enable lipid scrambling
Source: Nat Commun. 2022 May 11;13:2604. doi: 10.1038/s41467-022-30300-z (PMC9095706; doi:10.1038/s41467-022-30300-z)
Supplement: Supplementary file 4 — Source Data [file 41467_2022_30300_MOESM4_ESM.xlsx]

## Sheet: Fig.2D
	alpha	beta		alpha	beta		alpha	beta		alpha	beta
WT #1	0.1004	0.085	R279A/K345A/R427A/K428A #1	0.0681	0.0308	R279A/T334A/K345A/Y349A #1	0.1203	0.0954	W202A/R427A/I431A/W529A #1	0.0812	0.0639
	0.1282	0.123		0.1012	0.0923		0.1423	0.1229		0.091	0.0872
	0.1439	0.1233		0.1257	0.0941		0.1225	0.091		0.0507	0.032
WT #2	0.1092	0.09	R279A/K345A/R427A/K428A #2	0.0713	0.0458	R279A/T334A/K345A/Y349A #2	0.0845	0.055	W202A/R427A/I431A/W529A #2	0.0724	0.0676
	0.1151	0.1321		0.0783	0.0629		0.1673	0.1177		0.0694	0.076
WT #3	0.1344	0.1507		0.1346	0.1287		0.1229	0.0833		0.079	0.0674
	0.1656	0.1617	R279A/K345A/R427A/K428A #3	0.0748	0.0786	R279A/T334A/K345A/Y349A #3	0.1044	0.1023		0.0661	0.052
WT #4	0.1363	0.1015		0.087	0.0723		0.0917	0.0704
	0.1202	0.0786		0.0881	0.0882		0.0894	0.0792
WT #5	0.1499	0.1269
	0.1421	0.1211
WT #6	0.1035	0.0743
	0.1302	0.0758
WT #7	0.1503	0.1242
	0.1122	0.0753
WT #8	0.1076	0.0547

## Sheet: Fig.2E
	alpha	beta		alpha	beta		alpha	beta		alpha	beta
WT #1	0.0080237	0.0054449	R279A/K345A/R427A/K428A #1	0.0061281	0.0024286	R279A/T334A/K345A/Y349A #1	0.0096609	0.0024142	W202A/R427A/I431A/W529A #1	0.0040901	0.0021274
	0.0096576	0.0075081		0.0064439	0.0025744		0.0101	0.0025196		0.00364	0.0019182
WT #2	0.0111	0.0079019		0.0050996	0.0019808		0.007076	0.0017597		0.0022817	0.0011297
WT #3	0.0096769	0.0080428	R279A/K345A/R427A/K428A #2	0.0070051	0.0032473	R279A/T334A/K345A/Y349A #2	0.0084347	0.0025224	W202A/R427A/I431A/W529A #2	0.0018709	0.00082928
WT #4	0.0086044	0.007049		0.0067632	0.0031315		0.0075496	0.0019866		0.00344	0.001467
WT #5	0.0084184	0.0054515		0.0063491	0.0029553		0.0078741	0.00217		0.0030535	0.0012599
WT #6	0.0057606	0.0029923	R279A/K345A/R427A/K428A #3	0.0101	0.005392	R279A/T334A/K345A/Y349A #3	0.0092478	0.0029739		0.0033143	0.0014361
WT #7	0.0095758	0.0065223		0.0070127	0.0033318		0.0086035	0.0034211
WT #8	0.0104	0.0079879		0.0077014	0.0034912		0.0095387	0.0035127

## Sheet: Fig.3D
	alpha	beta		alpha	beta		alpha	beta		alpha	beta		alpha	beta		alpha	beta		alpha	beta		alpha	beta		alpha	beta		alpha	beta		alpha	beta		alpha	beta
WT #1	0.1004	0.085	I298A/F302A/S374A #1	0.099	0.1338	I332A/T373A/Q429A/F433A #1	0.0893	0.0898	T325A/Y432A #1	0.1051	0.0677	T325A #1	0.1552	0.1157	Y432A #1	0.1144	0.0908	Y319A/F322A/K428 #1	0.0766	0.0638	E305A #1	0.1597	0.0873	E310A #1	0.1157	0.1496	R425A #1	0.1295	0.1288	K317A #1	0.1377	0.1297	K452A/F456A #1	0.1252	0.1474
	0.1282	0.123		0.1069	0.1251		0.1077	0.1423		0.1197	0.1236		0.1332	0.1153		0.1496	0.1257		0.0751	0.0599		0.1566	0.1007		0.0936	0.147		0.1219	0.0961		0.0902	0.0681		0.1284	0.0857
	0.1439	0.1233		0.0889	0.0781		0.0828	0.1087		0.1323	0.0813		0.1209	0.0909		0.1349	0.1206		0.0646	0.0432		0.0879	0.0426		0.098	0.106		0.0979	0.0823		0.1467	0.1353		0.138	0.0926
WT #2	0.1092	0.09	I298A/F302A/S374A #2	0.1431	0.1527	I332A/T373A/Q429A/F433A #2	0.131	0.1247	T325A/Y432A #2	0.1021	0.0755	T325A #2	0.1432	0.1475	Y432A #2	0.1052	0.083	Y319A/F322A/K428 #2	0.1106	0.0883	E305A #2	0.1408	0.1079	E310A #2	0.1046	0.1069	R425A #2	0.1479	0.1212	K317A #2	0.1116	0.1317	K452A/F456A #2	0.1336	0.105
	0.1151	0.1321		0.1042	0.0886		0.1052	0.0759		0.1569	0.1673		0.119	0.0863		0.1025	0.0875		0.1033	0.0535		0.1361	0.1296		0.088	0.0751		0.1223	0.1155		0.0869	0.0817		0.1304	0.1113
WT #3	0.1344	0.1507		0.0991	0.0882		0.1215	0.0791		0.1015	0.0719		0.1544	0.1046		0.1559	0.1074		0.0917	0.05		0.082	0.0424		0.1043	0.0982		0.1011	0.088		0.0802	0.1006		0.0963	0.0699
	0.1656	0.1617																Y319A/F322A/K428 #3	0.1186	0.0988
WT #4	0.1363	0.1015																	0.0976	0.0555
	0.1202	0.0786																	0.0734	0.0342
WT #5	0.1499	0.1269
	0.1421	0.1211
WT #6	0.1035	0.0743
	0.1302	0.0758
WT #7	0.1503	0.1242
	0.1122	0.0753
WT #8	0.1076	0.0547

## Sheet: Fig.3E
	alpha	beta		alpha	beta		alpha	beta		alpha	beta		alpha	beta		alpha	beta		alpha	beta		alpha	beta		alpha	beta		alpha	beta		alpha	beta		alpha	beta
WT #1	0.0080237	0.0054449	I298A/F302A/S374A #1	0.0043748	0.0029856	I332A/T373A/Q429A/F433A #1	0.0207	0.0138	T325A/Y432A #1	0.0051319	0.0025713	T325A #1	0.0123	0.0047289	Y432A #1	0.0048627	0.0023049	Y319A/F322A/K428 #1	0.0018131	0.0012519	E305A #1	0.005583	0.0070178	E310A #1	0.0017515	0.001334	R425A #1	0.0055265	0.0042335	K317A #1	0.0068022	0.0045291	K452A/F456A #1	0.0145	0.00928
	0.0096576	0.0075081		0.0042162	0.0030953		0.0192	0.0121		0.0047967	0.0025449		0.015	0.0069706		0.0045302	0.0021392		0.0019999	0.0014668		0.0055904	0.0063177		0.0018073	0.0014608		0.0062855	0.0047493		0.006609	0.0040798		0.0158	0.0113
WT #2	0.0111	0.0079019		0.0043141	0.002968		0.0203	0.0128		0.0048736	0.0024966		0.0102	0.0043185		0.0046353	0.0021942		0.00125	0.00075874		0.006749	0.0079974		0.0015638	0.0013178		0.0047945	0.0038775		0.0057861	0.0032917	K452A/F456A #2	0.0094029	0.0031621
WT #3	0.0096769	0.0080428	I298A/F302A/S374A #2	0.0032057	0.0019795	I332A/T373A/Q429A/F433A #2	0.027	0.0145	T325A/Y432A #2	0.004753	0.0019548	T325A #2	0.0162	0.0083093	Y432A #2	0.00245	0.0013664	Y319A/F322A/K428 #2	0.0011628	0.00065672	E305A #2	0.005836	0.0060147	E310A #2	0.0019143	0.0014645	R425A #2	0.0027553	0.0020399	K317A #2	0.0037538	0.001423		0.009945	0.0039849
WT #4	0.0086044	0.007049		0.0033813	0.002113		0.0214	0.0105		0.0053792	0.0024919		0.0132	0.0067966		0.0023507	0.001299		0.0020786	0.0010075		0.0060694	0.0059333		0.0016706	0.0012322		0.0027381	0.0020277		0.0035714	0.0014998		0.0091407	0.0041454
WT #5	0.0084184	0.0054515								0.0050149	0.0022332		0.0142	0.0081128		0.0023158	0.0013764		0.0019782	0.0010178		0.0045259	0.0039743		0.0020801	0.0015962		0.0029242	0.0020251		0.0032801	0.001331
WT #6	0.0057606	0.0029923																Y319A/F322A/K428 #3	0.0020296	0.0010641
WT #7	0.0095758	0.0065223																	0.0019829	0.00106
WT #8	0.0104	0.0079879

## Sheet: Fig.4A
															70% DEPC/30% DOPG				70% (70% DEPC/30% DEPG)/30% (70% DOPC/30% DOPG)
	alpha	beta			alpha	beta			alpha	beta		C18 data is taken from Fig. 2A				alpha	beta			alpha	beta
C14 #1	0.0575	0.0435		C16 #1	0.0904	0.0418		C20 #1	0.0969	0.0553					70% C22 #1	0.2	0.2		70% C22 #1	0.2933	0.5809
	0.0317	0.0161			0.0614	0.0241			0.0933	0.0432						0.2	0.2			0.1172	0.1808
					0.119	0.0727			0.0893	0.0829						0.2	0.2			0.1764	0.3604
					0.1782	0.1356														0.1211	0.2179
																				0.1067	0.2171
C14 #2	0.0619	0.0602
	0.0488	0.0364						C20 #2	0.0599	0.0302					70% C22 #2	0.1027	0.0525
				C16 #2	0.0299	0.0197			0.1049	0.1086						0.1222	0.029		70% C22 #2	0.106	0.1374
					0.0294	0.0222			0.1035	0.1079						0.1118	0.0421			0.1269	0.1695
C14 #3	0.0264	0.0114			0.0243	0.0131			0.1044	0.0942										0.0653	0.0602
	0.0308	0.0132													70% C22 #3	0.1172	0.1523			0.1017	0.1139
																0.1573	0.238
				C16#3	0.0594	0.0266
					0.0267	0.0056245		C20 #3	0.0607	0.1254									70% C22 #3	0.0818	0.1221
					0.0327	0.0093627			0.0266	0.0106					70% C22 #4	0.1292	0.2357			0.1033	0.1678
									0.0244	0.0099301						0.2515	0.6004			0.1127	0.1966
																0.1257	0.2513			0.0857	0.1246
				C16 #4	0.0321	0.0106									70% C22 #5	0.1139	0.1573
					0.0384	0.0144										0.1137	0.1582
					0.0473	0.0206										0.3204	0.6141
																0.1411	0.2179
																*Not included
																initial experiments with 70% PC

## Sheet: Fig.4B
															70% DEPC/30% DOPG			70% (70% DEPC/30% DEPG)/30% (70% DOPC/30% DOPG)
	alpha	beta			alpha	beta			alpha	beta					alpha	beta			alpha	beta
C14 #1	0.0223	0.0064403		C16#1	0.0179	0.0071024		C20#1	0.00098318	0.00061728		C18 data is taken from Fig. 2A		70% C22 #1	0.0021164	0.0011278		70% C22 #1	0.00039929	0.00031069
	0.0253	0.0090486			0.0141	0.0057188			0.00099969	0.00066311					0.0019833	0.0012624			0.00038276	0.00030461
	0.0257	0.0126			0.014	0.0057918			0.00093297	0.0005914					0.0019969	0.0011303			0.00036958	0.00030193
	0.0218	0.0059292			0.0136	0.0052738													0.00035938	0.00029557
				C16#2	0.0189	0.03		C20#2	0.00054854	0.00066253
C14 #2	0.0433	0.0565			0.0145	0.0147			0.00054522	0.00066371				70% C22 #2	0.0010042	0.00062163		70% C22 #2	0.00059602	0.00043667
	0.037	0.0266							0.00055679	0.0006697					0.00099993	0.00063665			0.00053673	0.00042134
	0.0386	0.0226		C16#3	0.0244	0.0185									0.00098902	0.00063442			0.00056594	0.00045994
	0.0274	0.0138			0.0213	0.0165													0.00050261	0.00041061
					0.02	0.0146		C20#3	0.00053595	0.00072408				70% C22 #3	0.00073597	0.00048696
									0.00056129	0.00075821					0.00065727	0.00042564
				C16#4	0.0174	0.0112
					0.0159	0.0085136												70% C22 #3	0.0003094	0.00027752
					0.0163	0.0092001													0.0003003	0.00028036
														70% C22 #4	0.00060935	0.00047463			0.00030198	0.00028828
															0.00058267	0.00047141			0.00028187	0.00026587
															0.00060347	0.00048814
															0.00057105	0.00046289
														70% C22 #5	0.00062964	0.00049118
															0.00057437	0.00045786
															0.00054584	0.0004289
															0.00055723	0.00044542

## Sheet: Fig.5A
	Ca2+													0Ca2+
C14 #1	0.0126	0.0052181		C18 #1	0.0041657	0.0045346		C22 #1	0.00023744	0.00020971			C14 #1	0.01	0.0022375		C18 #1	0.0031137	0.0031886		C22 #1	0.00014773	0.00010368
	0.0132	0.0064682			0.0040097	0.0045229			0.00037934	0.00035075				0.0105	0.0024943			0.0029537	0.0031605			0.00030459	0.00021799
	0.0143	0.0073181			0.0040389	0.0044352			0.00033596	0.00030294				0.0127	0.0036993			0.0029219	0.0030936			2.7312e-05	1.8647e-05
	0.0158	0.0092316												0.0114	0.0032026
				C18 #2	0.009011	0.0083104		C22 #2	0.00042131	0.00029513											C22 #2	0.00016932	0.00011308
C14 #2	0.039	0.0233			0.0087436	0.0086975			0.00048249	0.00034233			C14 #2	0.047	0.027		C18 #2	0.0083434	0.0090686			0.00018298	0.00012285
	0.0392	0.0206			0.0081547	0.007585			0.00050662	0.00036581				0.084	0.0695			0.0075904	0.0083236			0.00021972	0.00015031
																		0.0075781	0.0083284
C14 #3	0.0207	0.0070136											C14 #3	0.0331	0.0081127
	0.0257	0.0103												0.03	0.0083895
	0.0242	0.0086453												0.0309	0.0121
C14 #4	0.0221	0.0098219											C14 #4	0.0307	0.0219
	0.0263	0.0135												0.0381	0.0528

## Sheet: SF.1F
	FSC			FSCwork			FSCfree			FSCwork
0.001001	1		0.0384	0.8384		0.0294	0.8437		0.0287	0.8427
0.003685	1		0.0465	0.8381		0.0409	0.8446		0.0406	0.8436
0.00737	1		0.0523	0.8382		0.0479	0.8449		0.0477	0.8436
0.0111	1		0.057	0.8384		0.0532	0.845		0.053	0.8438
0.0147	1		0.0612	0.8378		0.0577	0.8447		0.0575	0.8435
0.0184	1		0.0645	0.837		0.0614	0.8443		0.0612	0.8431
0.0221	1		0.068	0.8354		0.0648	0.8425		0.0646	0.8413
0.0258	1		0.071	0.8347		0.0682	0.8412		0.0681	0.8401
0.0295	1		0.0733	0.8335		0.0707	0.8418		0.0706	0.8408
0.0332	1		0.0762	0.8331		0.0733	0.8419		0.0732	0.841
0.0369	1		0.0785	0.8321		0.0757	0.843		0.0757	0.842
0.0405	1		0.0808	0.8311		0.0782	0.8415		0.0781	0.8407
0.0442	1		0.0829	0.8306		0.0803	0.8403		0.0802	0.8395
0.0479	0.9999		0.0848	0.8296		0.0824	0.84		0.0823	0.839
0.0516	0.9999		0.0866	0.8289		0.0842	0.8385		0.0841	0.8377
0.0553	0.9999		0.0885	0.8269		0.086	0.8367		0.0859	0.8359
0.059	0.9999		0.0905	0.8262		0.0879	0.8358		0.0878	0.8351
0.0626	0.9999		0.0923	0.8241		0.09	0.8348		0.0899	0.8339
0.0663	0.9999		0.0936	0.8224		0.0914	0.8334		0.0914	0.8325
0.07	0.9999		0.0952	0.8217		0.0927	0.8331		0.0927	0.8324
0.0737	0.9999		0.0969	0.8204		0.0944	0.8328		0.0943	0.832
0.0774	0.9999		0.0983	0.8205		0.096	0.8321		0.0959	0.8313
0.0811	0.9999		0.0998	0.8189		0.0974	0.8323		0.0973	0.8316
0.0848	0.9999		0.1013	0.8182		0.0989	0.8323		0.0988	0.8316
0.0884	0.9999		0.1026	0.8176		0.1002	0.8323		0.1001	0.8319
0.0921	0.9998		0.1039	0.8176		0.1016	0.8322		0.1016	0.8318
0.0958	0.9998		0.1051	0.8172		0.1028	0.8328		0.1028	0.8323
0.0995	0.9998		0.1064	0.8168		0.104	0.8336		0.104	0.8333
0.1032	0.9998		0.1077	0.8161		0.1053	0.8341		0.1052	0.8337
0.1069	0.9997		0.1088	0.8168		0.1065	0.8343		0.1064	0.8338
0.1106	0.9997		0.11	0.8168		0.1078	0.8346		0.1077	0.8342
0.1142	0.9996		0.1111	0.817		0.1089	0.8343		0.1089	0.8341
0.1179	0.9996		0.1123	0.8153		0.1098	0.8357		0.1098	0.8349
0.1216	0.9994		0.1136	0.8144		0.1112	0.8349		0.1111	0.8344
0.1253	0.9993		0.1147	0.8131		0.1123	0.8346		0.1123	0.8342
0.129	0.9992		0.1157	0.8122		0.1134	0.8348		0.1133	0.8342
0.1327	0.9991		0.1166	0.8117		0.1144	0.835		0.1143	0.8343
0.1364	0.999		0.1175	0.8103		0.1153	0.8335		0.1153	0.8331
0.14	0.9988		0.1187	0.8093		0.1162	0.8336		0.1161	0.833
0.1437	0.9986		0.1197	0.8089		0.1174	0.8331		0.1174	0.8325
0.1474	0.9984		0.1206	0.8073		0.1183	0.8338		0.1182	0.833
0.1511	0.9983		0.1218	0.8065		0.1193	0.8328		0.1193	0.832
0.1548	0.9983		0.1227	0.8044		0.1203	0.8319		0.1203	0.8314
0.1585	0.9982		0.1235	0.8041		0.1211	0.8322		0.1211	0.8315
0.1621	0.9981		0.1244	0.8027		0.1221	0.8316		0.1221	0.8311
0.1658	0.9981		0.1253	0.8017		0.123	0.8315		0.1229	0.8312
0.1695	0.9981		0.1262	0.8018		0.1238	0.83		0.1238	0.8296
0.1732	0.998		0.1272	0.8001		0.1247	0.8283		0.1247	0.8278
0.1769	0.9979		0.128	0.7989		0.1256	0.8269		0.1256	0.826
0.1806	0.998		0.129	0.7986		0.1266	0.8255		0.1266	0.8249
0.1843	0.9981		0.1299	0.7957		0.1274	0.823		0.1274	0.8226
0.1879	0.9982		0.1306	0.7923		0.1283	0.819		0.1283	0.8178
0.1916	0.9983		0.1313	0.7886		0.129	0.8164		0.1289	0.8151
0.1953	0.9985		0.1319	0.7859		0.1296	0.8152		0.1295	0.8141
0.199	0.9985		0.133	0.7836		0.1304	0.8115		0.1304	0.8103
0.2027	0.9985		0.1338	0.7826		0.1313	0.8099		0.1313	0.8086
0.2064	0.9984		0.1346	0.7818		0.1323	0.8085		0.1322	0.8072
0.2101	0.9983		0.1353	0.781		0.133	0.8079		0.133	0.8065
0.2137	0.9982		0.1361	0.7794		0.1337	0.8063		0.1337	0.805
0.2174	0.9981		0.1368	0.7775		0.1344	0.8051		0.1344	0.8039
0.2211	0.9979		0.1376	0.776		0.1351	0.803		0.1351	0.8018
0.2248	0.9977		0.1384	0.7739		0.1359	0.8004		0.1359	0.7992
0.2285	0.9975		0.1393	0.7725		0.1368	0.801		0.1368	0.7996
0.2322	0.9972		0.1399	0.7721		0.1374	0.799		0.1374	0.7977
0.2358	0.9969		0.1406	0.77		0.1381	0.7993		0.1381	0.7977
0.2395	0.9965		0.1413	0.7686		0.1389	0.7974		0.1388	0.7961
0.2432	0.9959		0.1419	0.7672		0.1395	0.7975		0.1395	0.7962
0.2469	0.9951		0.1426	0.7675		0.1402	0.7967		0.1402	0.7954
0.2506	0.9944		0.1434	0.7674		0.1408	0.7957		0.1408	0.7946
0.2543	0.9936		0.1439	0.7674		0.1415	0.7948		0.1415	0.794
0.258	0.9929		0.1446	0.7661		0.1421	0.7947		0.1421	0.7936
0.2616	0.9918		0.1454	0.7657		0.1427	0.7935		0.1427	0.7927
0.2653	0.9905		0.1462	0.7649		0.1436	0.7929		0.1435	0.7921
0.269	0.9894		0.1468	0.7645		0.1443	0.7932		0.1443	0.7923
0.2727	0.988		0.1473	0.7655		0.1449	0.7933		0.1449	0.7924
0.2764	0.9866		0.148	0.765		0.1456	0.7934		0.1455	0.7925
0.2801	0.985		0.1485	0.7653		0.1461	0.7936		0.1461	0.7926
0.2838	0.9833		0.1492	0.7648		0.1467	0.7937		0.1467	0.7927
0.2874	0.9811		0.1501	0.7645		0.1474	0.7941		0.1474	0.7934
0.2911	0.9787		0.1507	0.766		0.1481	0.7936		0.1481	0.7929
0.2948	0.9754		0.1513	0.766		0.1488	0.7939		0.1488	0.7932
0.2985	0.9715		0.152	0.7673		0.1493	0.7947		0.1493	0.7941
0.3022	0.9666		0.1525	0.7664		0.1499	0.7958		0.1498	0.7953
0.3059	0.9624		0.1531	0.768		0.1505	0.7966		0.1504	0.7963
0.3096	0.9596		0.1536	0.7674		0.151	0.7962		0.151	0.7961
0.3132	0.9555		0.1542	0.7678		0.1516	0.7967		0.1516	0.7963
0.3169	0.9474		0.1547	0.7683		0.1522	0.7974		0.1522	0.7971
0.3206	0.9394		0.1553	0.7664		0.1528	0.7976		0.1528	0.7975
0.3243	0.9329		0.1559	0.7681		0.1533	0.7974		0.1533	0.7976
0.328	0.9256		0.1565	0.7683		0.1539	0.7977		0.1539	0.7976
0.3317	0.9154		0.1571	0.7697		0.1544	0.7977		0.1544	0.7977
0.3353	0.904		0.1576	0.7703		0.1551	0.7983		0.1551	0.7985
0.339	0.8904		0.1582	0.77		0.1556	0.798		0.1556	0.7981
0.3427	0.8755		0.1589	0.7704		0.1562	0.7987		0.1562	0.7991
0.3464	0.8615		0.1595	0.7695		0.1569	0.7999		0.1569	0.8004
0.3501	0.8517		0.1601	0.771		0.1574	0.7998		0.1574	0.8003
0.3538	0.8406		0.1606	0.7717		0.158	0.7998		0.158	0.8005
0.3575	0.822		0.1612	0.7725		0.1585	0.8003		0.1585	0.8007
0.3611	0.7968		0.1617	0.7728		0.1591	0.8008		0.1591	0.8015
0.3648	0.7682		0.1622	0.7736		0.1596	0.8014		0.1596	0.8019
0.3685	0.7461		0.1626	0.7746		0.16	0.8024		0.16	0.803
0.3722	0.7333		0.1631	0.7757		0.1605	0.8041		0.1605	0.8045
0.3759	0.7123		0.1637	0.7769		0.161	0.8054		0.161	0.806
0.3796	0.6782		0.1642	0.7785		0.1615	0.8067		0.1615	0.8073
0.3833	0.6421		0.1648	0.7797		0.162	0.8075		0.1619	0.8081
0.3869	0.6133		0.1652	0.7802		0.1627	0.8081		0.1626	0.809
0.3906	0.5891		0.1658	0.7816		0.1632	0.8078		0.1632	0.8087
0.3943	0.566		0.1664	0.7833		0.1637	0.809		0.1636	0.8099
0.398	0.5337		0.1669	0.7849		0.1641	0.8107		0.1641	0.8119
0.4017	0.4895		0.1673	0.7862		0.1646	0.8106		0.1646	0.8118
0.4054	0.4525		0.1679	0.7876		0.1651	0.8112		0.1651	0.8121
0.4091	0.4238		0.1683	0.7886		0.1656	0.8107		0.1656	0.8119
0.4127	0.4028		0.1687	0.7914		0.1661	0.8132		0.1661	0.8141
0.4164	0.3761		0.1692	0.7931		0.1666	0.8147		0.1666	0.8158
0.4201	0.3419		0.1698	0.7948		0.1671	0.8159		0.1671	0.8169
0.4238	0.297		0.1704	0.7971		0.1676	0.8176		0.1676	0.8187
0.4275	0.2579		0.1709	0.7982		0.1682	0.8191		0.1681	0.8202
0.4312	0.2251		0.1714	0.7989		0.1686	0.8207		0.1686	0.8218
0.4348	0.2038		0.1719	0.8021		0.1691	0.8222		0.1691	0.8234
0.4385	0.1804		0.1724	0.8042		0.1696	0.8249		0.1696	0.8259
0.4422	0.1585		0.1728	0.8062		0.1701	0.8268		0.1701	0.8278
0.4459	0.134		0.1732	0.8073		0.1706	0.8281		0.1705	0.8294
0.4496	0.1111		0.1737	0.8085		0.1709	0.8304		0.1709	0.8316
0.4533	0.0928		0.1742	0.8106		0.1714	0.8321		0.1714	0.8334
0.457	0.0725		0.1746	0.8125		0.1719	0.8329		0.1718	0.8339
0.4606	0.0357		0.1751	0.8141		0.1723	0.8341		0.1723	0.8352
0.4643	0.0271		0.1756	0.8151		0.1727	0.8358		0.1727	0.8367
0.468	0.0288		0.176	0.8163		0.1731	0.8367		0.1731	0.8377
0.4717	0.0311		0.1764	0.8173		0.1736	0.8374		0.1736	0.8384
0.4754	0.0282		0.1769	0.8196		0.174	0.8383		0.174	0.8392
0.4791	0.0259		0.1773	0.82		0.1745	0.8394		0.1744	0.8403
0.4828	0.0174		0.1778	0.8203		0.1749	0.8401		0.1749	0.8408
0.4864	0.009421		0.1782	0.82		0.1754	0.8415		0.1754	0.8419
0.4901	0.009745		0.1787	0.8224		0.1759	0.8412		0.1759	0.8416
0.4938	0.0158		0.1791	0.8241		0.1763	0.8428		0.1763	0.8431
0.4975	0.0265		0.1795	0.8257		0.1768	0.8443		0.1767	0.8444
0.5012	0.0318		0.18	0.8277		0.1772	0.8453		0.1772	0.8454
0.5049	0.0277		0.1804	0.8291		0.1777	0.8465		0.1777	0.8467
0.5085	0.005918		0.1808	0.8311		0.1781	0.8482		0.178	0.8481
0.5122	-0.0207		0.1813	0.8329		0.1784	0.8502		0.1784	0.8503
0.5159	-0.0276		0.1819	0.8338		0.1789	0.8517		0.1789	0.8516
0.5196	-0.0147		0.1823	0.8351		0.1793	0.8522		0.1793	0.8523
0.5233	-0.0145		0.1827	0.8363		0.1798	0.8535		0.1797	0.8535
0.527	-0.0211		0.1831	0.8387		0.1802	0.8542		0.1802	0.854
0.5307	-0.0167		0.1836	0.8398		0.1806	0.8551		0.1806	0.8549
0.5343	-0.0148		0.184	0.8414		0.1811	0.8563		0.1811	0.8561
0.538	-0.0177		0.1844	0.8436		0.1815	0.858		0.1815	0.8575
0.5417	-0.0221		0.1848	0.8449		0.1819	0.8601		0.1819	0.8594
0.5454	-0.0196		0.1852	0.8467		0.1823	0.8617		0.1822	0.8611
0.5491	-0.014		0.1855	0.8486		0.1827	0.8622		0.1827	0.8617
0.5528	-0.00036208		0.1859	0.8486		0.183	0.8637		0.183	0.863
0.5565	0.009074		0.1863	0.85		0.1834	0.8656		0.1834	0.8649
0.5601	0.005629		0.1865	0.8513		0.1838	0.8677		0.1838	0.8672
0.5638	-0.00887		0.187	0.8535		0.1841	0.8691		0.1841	0.8686
0.5675	-0.0157		0.1875	0.8548		0.1845	0.8696		0.1845	0.8691
0.5712	-0.00722		0.1879	0.8559		0.185	0.8716		0.1849	0.8712
0.5749	0.00052123		0.1884	0.8561		0.1854	0.8722		0.1853	0.8718
0.5786	0.007813		0.1888	0.8571		0.1859	0.873		0.1859	0.8726
0.5823	7.6904e-05		0.1892	0.8581		0.1863	0.8738		0.1863	0.8735
0.5859	-0.00734		0.1896	0.8595		0.1868	0.8748		0.1868	0.8744
0.5896	0.007033		0.19	0.8612		0.1871	0.8761		0.1871	0.8755
0.5933	0.0222		0.1904	0.8623		0.1874	0.8775		0.1874	0.8771
0.597	0.0261		0.1908	0.8642		0.1877	0.8797		0.1877	0.8791
0.6007	0.0124		0.1911	0.8654		0.1881	0.8802		0.188	0.8796
0.6044	0.00242		0.1915	0.8665		0.1884	0.8823		0.1884	0.8816
0.608	0.003286		0.1919	0.8676		0.1889	0.8822		0.1889	0.8818
0.6117	-0.00063027		0.1922	0.8691		0.1893	0.8837		0.1893	0.8833
0.6154	0.003058		0.1926	0.8715		0.1897	0.8841		0.1897	0.8836
0.6191	0.013		0.193	0.8721		0.1901	0.885		0.19	0.8847
0.6228	0.013		0.1934	0.8731		0.1905	0.8865		0.1904	0.8862
0.6265	0.005869		0.1938	0.8739		0.1909	0.8875		0.1909	0.8871
0.6302	-0.00108		0.1942	0.8747		0.1912	0.8883		0.1912	0.8878
0.6338	-0.00248		0.1946	0.8757		0.1916	0.8901		0.1915	0.8894
0.6375	-0.0016		0.195	0.8765		0.1919	0.8911		0.1919	0.8905
0.6412	0.003397		0.1953	0.8775		0.1923	0.8914		0.1923	0.891
0.6449	-0.00093607		0.1957	0.8774		0.1927	0.8934		0.1926	0.893
0.6486	-0.00931		0.196	0.879		0.193	0.8947		0.193	0.8945
0.6523	-0.00335		0.1963	0.8798		0.1934	0.8952		0.1934	0.8951
0.656	0.007078		0.1968	0.8816		0.1937	0.8959		0.1937	0.8957
0.6596	0.009458		0.1972	0.8823		0.1941	0.8964		0.1941	0.8963
0.6633	0.005606		0.1976	0.8828		0.1945	0.8975		0.1945	0.8974
0.667	0.00011174		0.1979	0.8839		0.1948	0.8986		0.1948	0.8985
0.6707	-0.00068254		0.1982	0.8843		0.1952	0.8994		0.1951	0.8992
0.6744	0.01		0.1986	0.8851		0.1956	0.8997		0.1955	0.8995
0.6781	0.009848		0.1989	0.8847		0.1959	0.9002		0.1959	0.8999
0.6818	0.005306		0.1993	0.8859		0.1962	0.9016		0.1962	0.9011
0.6854	0.007196		0.1996	0.8868		0.1966	0.9018		0.1965	0.9015
0.6891	0.007196		0.2	0.8868		0.1969	0.9021		0.1969	0.9018
0.6928	-0.00015967		0.2003	0.8884		0.1973	0.9019		0.1972	0.9017
0.6965	-0.0144		0.2007	0.888		0.1977	0.902		0.1976	0.9015
0.7002	-0.0158		0.2011	0.8891		0.198	0.9026		0.198	0.9023
0.7039	-0.0116		0.2014	0.8902		0.1984	0.9036		0.1983	0.9033
0.7075	-0.0104		0.2017	0.8912		0.1987	0.9044		0.1987	0.9038
			0.202	0.8923		0.199	0.9061		0.199	0.9057
			0.2024	0.8928		0.1993	0.9065		0.1993	0.9061
			0.2027	0.8942		0.1997	0.9066		0.1997	0.9061
			0.2031	0.8943		0.2	0.9079		0.2	0.9075
			0.2034	0.8941		0.2003	0.9082		0.2003	0.9076
			0.2039	0.8942		0.2006	0.908		0.2006	0.9076
			0.2042	0.8942		0.2011	0.9087		0.2011	0.908
			0.2045	0.8946		0.2015	0.9092		0.2014	0.9089
			0.2049	0.8951		0.2018	0.9097		0.2018	0.9091
			0.2053	0.8958		0.2021	0.91		0.2021	0.9096
			0.2056	0.8961		0.2024	0.9096		0.2024	0.9092
			0.2058	0.8964		0.2028	0.9097		0.2028	0.9094
			0.2062	0.8962		0.2031	0.9092		0.2031	0.9092
			0.2066	0.8971		0.2033	0.9099		0.2033	0.9094
			0.2069	0.8979		0.2037	0.9106		0.2037	0.9103
			0.2072	0.8988		0.2041	0.9114		0.204	0.9112
			0.2076	0.8991		0.2043	0.9119		0.2043	0.9112
			0.2078	0.8995		0.2047	0.9128		0.2047	0.9122
			0.2081	0.8989		0.205	0.9136		0.205	0.9131
			0.2084	0.8998		0.2053	0.9133		0.2053	0.9129
			0.2088	0.8994		0.2056	0.914		0.2056	0.9137
			0.2092	0.9001		0.206	0.9146		0.206	0.9141
			0.2095	0.9005		0.2063	0.915		0.2063	0.9146
			0.2098	0.8999		0.2066	0.9149		0.2066	0.9144
			0.2101	0.9002		0.2069	0.916		0.2069	0.9156
			0.2104	0.9006		0.2073	0.9161		0.2073	0.9157
			0.2108	0.9004		0.2077	0.9165		0.2077	0.9161
			0.2111	0.9003		0.2079	0.9162		0.2079	0.916
			0.2114	0.9005		0.2082	0.9158		0.2082	0.9157
			0.2117	0.9007		0.2085	0.9162		0.2085	0.916
			0.212	0.9011		0.2088	0.9162		0.2088	0.9161
			0.2123	0.9015		0.2091	0.9159		0.2091	0.9158
			0.2127	0.9019		0.2094	0.9162		0.2094	0.9163
			0.213	0.9019		0.2097	0.9164		0.2097	0.9162
			0.2132	0.9016		0.2101	0.9163		0.21	0.9162
			0.2136	0.9018		0.2104	0.916		0.2103	0.9155
			0.2139	0.9018		0.2106	0.9159		0.2106	0.9155
			0.2142	0.9022		0.2109	0.9161		0.2109	0.9158
			0.2145	0.9029		0.2112	0.9161		0.2112	0.9157
			0.2148	0.903		0.2115	0.9156		0.2115	0.9152
			0.2151	0.9034		0.2118	0.9157		0.2118	0.9153
			0.2154	0.9026		0.2122	0.9159		0.2122	0.9155
			0.2157	0.9022		0.2125	0.9153		0.2125	0.9151
			0.216	0.9023		0.2127	0.9161		0.2127	0.9158
			0.2163	0.9025		0.213	0.9165		0.213	0.9162
			0.2165	0.9026		0.2134	0.9168		0.2134	0.9163
			0.2168	0.9027		0.2137	0.917		0.2137	0.9166
			0.2172	0.9021		0.214	0.9162		0.214	0.9157
			0.2176	0.9019		0.2143	0.9155		0.2143	0.9151
			0.2178	0.9024		0.2146	0.9153		0.2146	0.9149
			0.2181	0.9023		0.2149	0.9156		0.2149	0.9152
			0.2184	0.9022		0.2152	0.9163		0.2152	0.916
			0.2187	0.9023		0.2154	0.9162		0.2154	0.9159
			0.219	0.9022		0.2157	0.9166		0.2157	0.9162
			0.2193	0.9023		0.216	0.9163		0.216	0.9159
			0.2196	0.9028		0.2164	0.9168		0.2164	0.9165
			0.22	0.9029		0.2167	0.9174		0.2167	0.917
			0.2202	0.9023		0.217	0.9179		0.2169	0.9176
			0.2205	0.9022		0.2172	0.9178		0.2172	0.9174
			0.2209	0.9028		0.2175	0.9171		0.2175	0.9167
			0.2212	0.9026		0.2178	0.917		0.2178	0.9166
			0.2215	0.902		0.2181	0.9172		0.2181	0.9167
			0.2217	0.9021		0.2184	0.9169		0.2184	0.9166
			0.222	0.9023		0.2186	0.9172		0.2186	0.9165
			0.2223	0.9026		0.2188	0.9174		0.2188	0.9167
			0.2225	0.9026		0.2192	0.9172		0.2191	0.9164
			0.2228	0.9025		0.2194	0.9172		0.2194	0.9164
			0.223	0.9026		0.2197	0.9173		0.2197	0.9165
			0.2233	0.9023		0.2199	0.9177		0.2199	0.9168
			0.2236	0.9027		0.2202	0.9179		0.2202	0.9171
			0.2238	0.9028		0.2205	0.9179		0.2205	0.9171
			0.2241	0.9025		0.2208	0.917		0.2208	0.9161
			0.2244	0.9019		0.2211	0.9163		0.2211	0.9156
			0.2247	0.9017		0.2214	0.9165		0.2213	0.916
			0.225	0.9017		0.2217	0.9161		0.2216	0.9155
			0.2253	0.9012		0.2219	0.9166		0.2219	0.916
			0.2256	0.9006		0.2222	0.9164		0.2222	0.9158
			0.2259	0.8999		0.2225	0.9164		0.2225	0.9158
			0.2262	0.8994		0.2228	0.9163		0.2228	0.9159
			0.2265	0.8996		0.2231	0.9165		0.2231	0.9159
			0.2267	0.899		0.2234	0.9167		0.2234	0.9162
			0.227	0.8988		0.2237	0.9165		0.2237	0.916
			0.2272	0.8988		0.2239	0.9165		0.2239	0.9158
			0.2275	0.8994		0.2241	0.9156		0.2241	0.9151
			0.2278	0.899		0.2244	0.9153		0.2244	0.9149
			0.2281	0.8988		0.2246	0.915		0.2246	0.9146
			0.2283	0.8988		0.2249	0.915		0.2249	0.9146
			0.2286	0.8983		0.2252	0.9155		0.2251	0.9148
			0.2289	0.8974		0.2254	0.9148		0.2254	0.9143
			0.2292	0.8971		0.2257	0.9151		0.2257	0.9144
			0.2295	0.8972		0.226	0.9148		0.226	0.9143
			0.2298	0.8976		0.2263	0.9146		0.2263	0.9141
			0.2301	0.898		0.2266	0.9143		0.2266	0.9136
			0.2303	0.8975		0.2269	0.9139		0.2269	0.9134
			0.2306	0.8972		0.2271	0.9133		0.2271	0.9127
			0.2308	0.897		0.2274	0.9137		0.2273	0.9131
			0.231	0.8966		0.2277	0.9132		0.2277	0.9125
			0.2313	0.8964		0.228	0.9128		0.228	0.9122
			0.2316	0.8961		0.2282	0.9127		0.2282	0.912
			0.2318	0.8952		0.2284	0.9124		0.2284	0.9117
			0.2322	0.8954		0.2286	0.9123		0.2286	0.9116
			0.2324	0.8955		0.2289	0.9116		0.2288	0.911
			0.2326	0.8958		0.2291	0.9123		0.2291	0.9116
			0.2329	0.8957		0.2294	0.9123		0.2294	0.9117
			0.2331	0.8954		0.2296	0.912		0.2296	0.9113
			0.2333	0.8953		0.2299	0.912		0.2299	0.9115
			0.2336	0.8956		0.2302	0.9122		0.2302	0.9117
			0.2339	0.8961		0.2305	0.9121		0.2305	0.9118
			0.2342	0.8963		0.2308	0.9118		0.2308	0.9115
			0.2344	0.8969		0.231	0.9122		0.231	0.9122
			0.2347	0.897		0.2312	0.9126		0.2312	0.9125
			0.235	0.8977		0.2314	0.9127		0.2314	0.9125
			0.2352	0.8984		0.2316	0.9123		0.2316	0.9121
			0.2355	0.899		0.2319	0.9129		0.2319	0.9126
			0.2358	0.8992		0.2321	0.9128		0.2321	0.9127
			0.236	0.8996		0.2324	0.9129		0.2324	0.9128
			0.2363	0.8996		0.2326	0.9124		0.2326	0.9124
			0.2365	0.9005		0.2329	0.9124		0.2328	0.9123
			0.2367	0.9006		0.2331	0.9122		0.2331	0.9121
			0.237	0.9009		0.2334	0.9118		0.2334	0.912
			0.2372	0.901		0.2337	0.912		0.2337	0.912
			0.2375	0.9007		0.234	0.9114		0.234	0.9115
			0.2377	0.9007		0.2342	0.9113		0.2342	0.9114
			0.2379	0.9008		0.2345	0.9111		0.2345	0.9114
			0.2382	0.9009		0.2347	0.911		0.2347	0.9114
			0.2385	0.9012		0.2349	0.9112		0.2349	0.9113
			0.2387	0.9012		0.2352	0.9112		0.2352	0.9115
			0.2389	0.901		0.2354	0.9105		0.2354	0.911
			0.2392	0.9018		0.2357	0.9106		0.2357	0.911
			0.2394	0.9014		0.236	0.911		0.236	0.9113
			0.2397	0.9013		0.2362	0.9108		0.2362	0.9114
			0.2399	0.9019		0.2364	0.9112		0.2364	0.9117
			0.2402	0.9028		0.2367	0.9114		0.2367	0.912
			0.2404	0.9025		0.237	0.9117		0.237	0.9123
			0.2407	0.9025		0.2372	0.9118		0.2372	0.9125
			0.241	0.9032		0.2375	0.9124		0.2375	0.913
			0.2413	0.9033		0.2377	0.9122		0.2377	0.9129
			0.2415	0.904		0.2379	0.9122		0.2379	0.9129
			0.2417	0.9037		0.2381	0.9124		0.2381	0.9129
			0.242	0.9029		0.2383	0.9122		0.2383	0.9128
			0.2423	0.9028		0.2386	0.9126		0.2386	0.9132
			0.2425	0.9027		0.2388	0.9129		0.2388	0.9135
			0.2428	0.9029		0.2391	0.913		0.2391	0.9137
			0.243	0.9026		0.2393	0.9131		0.2393	0.9138
			0.2432	0.9021		0.2396	0.9125		0.2396	0.9133
			0.2435	0.9016		0.2398	0.9122		0.2398	0.913
			0.2436	0.9009		0.2401	0.9117		0.2401	0.9126
			0.2439	0.9002		0.2403	0.9122		0.2403	0.913
			0.2441	0.9003		0.2405	0.9123		0.2405	0.9131
			0.2444	0.9006		0.2408	0.9126		0.2407	0.9134
			0.2446	0.9007		0.241	0.9126		0.241	0.9135
			0.2448	0.9009		0.2412	0.9125		0.2412	0.9133
			0.245	0.9008		0.2414	0.9125		0.2414	0.913
			0.2452	0.9008		0.2416	0.9122		0.2416	0.9128
			0.2454	0.901		0.2418	0.9122		0.2418	0.9125
			0.2456	0.9011		0.2419	0.9119		0.2419	0.9123
			0.2459	0.8999		0.2421	0.9115		0.2421	0.9117
			0.2461	0.8997		0.2424	0.9114		0.2424	0.9118
			0.2463	0.8994		0.2427	0.9112		0.2427	0.9113
			0.2466	0.899		0.243	0.9112		0.243	0.9113
			0.2469	0.8981		0.2433	0.9116		0.2432	0.9118
			0.2471	0.8981		0.2435	0.9116		0.2434	0.9119
			0.2473	0.8983		0.2437	0.9111		0.2436	0.9116
			0.2476	0.899		0.2439	0.9117		0.2439	0.9122
			0.2478	0.8988		0.2441	0.9116		0.2441	0.9122
			0.248	0.899		0.2444	0.9112		0.2443	0.9116
			0.2482	0.8991		0.2446	0.9117		0.2446	0.9123
			0.2484	0.8991		0.2449	0.9121		0.2449	0.9126
			0.2487	0.8989		0.2452	0.9122		0.2452	0.9126
			0.249	0.899		0.2454	0.9115		0.2454	0.9119
			0.2492	0.8988		0.2456	0.911		0.2456	0.9113
			0.2494	0.8982		0.2458	0.9113		0.2458	0.9114
			0.2497	0.8979		0.246	0.9119		0.246	0.9123
			0.25	0.8979		0.2462	0.9121		0.2462	0.9125
			0.2502	0.8979		0.2464	0.9122		0.2464	0.9123
			0.2504	0.8975		0.2467	0.9123		0.2467	0.9126
			0.2506	0.8973		0.2468	0.912		0.2468	0.912
			0.2508	0.8971		0.2471	0.9123		0.2471	0.9124
			0.251	0.8967		0.2473	0.9121		0.2473	0.9122
			0.2512	0.8968		0.2475	0.9118		0.2475	0.9119
			0.2514	0.8965		0.2478	0.9114		0.2478	0.9115
			0.2517	0.8962		0.248	0.9116		0.248	0.9114
			0.2519	0.8963		0.2483	0.9112		0.2482	0.911
			0.2522	0.8959		0.2484	0.9115		0.2484	0.9114
			0.2524	0.8962		0.2486	0.9111		0.2486	0.9107
			0.2527	0.8962		0.2488	0.9108		0.2488	0.9104
			0.2529	0.896		0.249	0.9111		0.249	0.9103
			0.2531	0.8951		0.2493	0.9113		0.2493	0.9104
			0.2533	0.8955		0.2495	0.9102		0.2495	0.9095
			0.2535	0.8956		0.2498	0.9105		0.2498	0.9096
			0.2537	0.8956		0.25	0.91		0.25	0.9094
			0.2539	0.8955		0.2502	0.9094		0.2502	0.9087
			0.2542	0.895		0.2504	0.909		0.2504	0.9082
			0.2544	0.8944		0.2506	0.9093		0.2506	0.9085
			0.2546	0.895		0.2508	0.9092		0.2508	0.9084
			0.2548	0.8945		0.251	0.9092		0.251	0.9085
			0.255	0.8949		0.2512	0.9084		0.2512	0.9079
			0.2552	0.8944		0.2514	0.9086		0.2514	0.9078
			0.2554	0.895		0.2516	0.9088		0.2516	0.9082
			0.2556	0.8951		0.2518	0.9089		0.2518	0.9081
			0.2558	0.8959		0.2521	0.9089		0.2521	0.908
			0.256	0.8957		0.2523	0.9089		0.2523	0.9082
			0.2563	0.8959		0.2525	0.9092		0.2525	0.9086
			0.2565	0.8952		0.2527	0.9086		0.2527	0.9078
			0.2567	0.8954		0.2529	0.9084		0.2529	0.9077
			0.2569	0.8953		0.2532	0.9093		0.2532	0.9083
			0.2571	0.8961		0.2534	0.909		0.2534	0.9082
			0.2573	0.8967		0.2536	0.9093		0.2536	0.9084
			0.2575	0.8968		0.2538	0.9095		0.2538	0.9086
			0.2577	0.8973		0.254	0.91		0.254	0.909
			0.258	0.8972		0.2542	0.9095		0.2542	0.9082
			0.2582	0.8974		0.2544	0.9093		0.2544	0.9077
			0.2584	0.8973		0.2546	0.9089		0.2546	0.9075
			0.2587	0.8976		0.2548	0.9089		0.2548	0.9074
			0.2589	0.8979		0.255	0.908		0.255	0.9066
			0.2591	0.8983		0.2552	0.9079		0.2552	0.9062
			0.2593	0.8981		0.2554	0.9077		0.2554	0.9061
			0.2595	0.8977		0.2557	0.908		0.2557	0.9063
			0.2597	0.8975		0.2559	0.908		0.2559	0.9064
			0.2598	0.8984		0.2561	0.9077		0.2561	0.9061
			0.2601	0.898		0.2563	0.9081		0.2563	0.9062
			0.2603	0.8979		0.2565	0.9086		0.2565	0.9071
			0.2605	0.8982		0.2567	0.9081		0.2567	0.9067
			0.2607	0.8985		0.2569	0.9082		0.2569	0.9069
			0.2609	0.8983		0.2571	0.9079		0.2571	0.9066
			0.2612	0.8988		0.2573	0.9077		0.2573	0.9067
			0.2614	0.8993		0.2575	0.9065		0.2575	0.9058
			0.2616	0.8995		0.2577	0.9069		0.2577	0.9059
			0.2618	0.8995		0.2579	0.9065		0.2579	0.9056
			0.262	0.8986		0.2581	0.9069		0.2581	0.9058
			0.2622	0.8986		0.2583	0.9064		0.2583	0.9056
			0.2624	0.8987		0.2585	0.906		0.2585	0.9048
			0.2626	0.8989		0.2588	0.9056		0.2587	0.9046
			0.2628	0.898		0.259	0.9054		0.259	0.9042
			0.263	0.8982		0.2593	0.905		0.2593	0.9037
			0.2632	0.898		0.2595	0.9044		0.2595	0.9031
			0.2634	0.8974		0.2596	0.9037		0.2596	0.9025
			0.2637	0.897		0.2598	0.9038		0.2598	0.9029
			0.2639	0.8965		0.26	0.9038		0.26	0.9029
			0.2641	0.8959		0.2602	0.9033		0.2602	0.9027
			0.2643	0.8955		0.2604	0.9031		0.2604	0.9025
			0.2645	0.8955		0.2606	0.9028		0.2606	0.9022
			0.2647	0.8951		0.2608	0.9025		0.2608	0.9022
			0.2649	0.8941		0.2611	0.9023		0.2611	0.9021
			0.2651	0.8947		0.2612	0.9021		0.2612	0.9019
			0.2653	0.8948		0.2614	0.9019		0.2614	0.9017
			0.2655	0.8946		0.2615	0.9018		0.2615	0.9017
			0.2657	0.8948		0.2618	0.9021		0.2617	0.902
			0.2659	0.8952		0.2619	0.9016		0.2619	0.9015
			0.2661	0.895		0.2621	0.9021		0.2621	0.9015
			0.2663	0.8947		0.2622	0.9023		0.2622	0.9015
			0.2665	0.8947		0.2624	0.9018		0.2624	0.901
			0.2666	0.8939		0.2627	0.9018		0.2627	0.9015
			0.2668	0.8943		0.2629	0.9016		0.2629	0.9013
			0.267	0.8937		0.2631	0.901		0.2631	0.9008
			0.2672	0.8939		0.2633	0.901		0.2633	0.9009
			0.2674	0.8935		0.2635	0.9016		0.2635	0.9011
			0.2676	0.8937		0.2637	0.9014		0.2636	0.9012
			0.2678	0.8939		0.2639	0.9008		0.2639	0.9006
			0.2681	0.8941		0.2641	0.9012		0.2641	0.9012
			0.2683	0.8945		0.2643	0.9009		0.2643	0.9007
			0.2685	0.8945		0.2645	0.9012		0.2645	0.9005
			0.2686	0.8942		0.2647	0.9013		0.2647	0.9004
			0.2689	0.894		0.2649	0.9009		0.2649	0.9002
			0.269	0.8929		0.2651	0.9003		0.2651	0.8995
			0.2692	0.8931		0.2653	0.9		0.2653	0.8993
			0.2694	0.8926		0.2655	0.9002		0.2655	0.8995
			0.2696	0.8918		0.2656	0.8995		0.2656	0.8987
			0.2698	0.8917		0.2658	0.8988		0.2658	0.8981
			0.2699	0.8912		0.2661	0.8985		0.2661	0.8979
			0.2701	0.8911		0.2663	0.8989		0.2663	0.8984
			0.2703	0.8911		0.2665	0.8989		0.2664	0.8987
			0.2705	0.8908		0.2666	0.899		0.2666	0.8988
			0.2707	0.8905		0.2668	0.899		0.2668	0.8985
			0.2708	0.8901		0.267	0.899		0.267	0.8986
			0.2711	0.8897		0.2672	0.899		0.2672	0.8988
			0.2713	0.8901		0.2674	0.8986		0.2674	0.8985
			0.2715	0.8905		0.2676	0.898		0.2676	0.8983
			0.2717	0.8911		0.2678	0.8977		0.2678	0.898
			0.2719	0.8908		0.268	0.898		0.268	0.8985
			0.2721	0.8904		0.2682	0.8987		0.2681	0.8992
			0.2723	0.8905		0.2683	0.8987		0.2683	0.8995
			0.2725	0.8905		0.2685	0.8984		0.2685	0.8995
			0.2727	0.8901		0.2687	0.8984		0.2687	0.8993
			0.2729	0.8908		0.2689	0.8986		0.2689	0.8993
			0.2731	0.8905		0.2691	0.8989		0.2691	0.8995
			0.2733	0.8904		0.2692	0.8986		0.2692	0.8991
			0.2735	0.8907		0.2694	0.899		0.2694	0.8996
			0.2737	0.8904		0.2696	0.8992		0.2696	0.8997
			0.2739	0.8904		0.2698	0.8993		0.2698	0.9
			0.2741	0.8902		0.27	0.8991		0.2699	0.8996
			0.2743	0.8904		0.2701	0.8993		0.2701	0.8994
			0.2744	0.8904		0.2703	0.8999		0.2703	0.8997
			0.2746	0.8907		0.2706	0.8995		0.2706	0.8998
			0.2748	0.8912		0.2708	0.8992		0.2708	0.8999
			0.275	0.891		0.271	0.8995		0.271	0.8999
			0.2752	0.8921		0.2712	0.8994		0.2712	0.9
			0.2754	0.8923		0.2714	0.8992		0.2714	0.8999
			0.2755	0.893		0.2716	0.8992		0.2715	0.9001
			0.2757	0.8928		0.2717	0.8993		0.2717	0.8999
			0.2759	0.8929		0.2719	0.899		0.2719	0.8997
			0.2761	0.8932		0.2721	0.8993		0.2721	0.9002
			0.2763	0.8931		0.2722	0.8992		0.2722	0.9002
			0.2765	0.8938		0.2724	0.8989		0.2724	0.9
			0.2766	0.8945		0.2726	0.899		0.2726	0.9002
			0.2768	0.8946		0.2727	0.8997		0.2727	0.9014
			0.2769	0.8951		0.2729	0.8986		0.2729	0.9007
			0.2771	0.8949		0.2731	0.8984		0.2731	0.9002
			0.2773	0.8951		0.2733	0.8981		0.2733	0.8997
			0.2775	0.8949		0.2735	0.8988		0.2735	0.8998
			0.2776	0.8951		0.2737	0.8981		0.2737	0.8992
			0.2778	0.8956		0.2738	0.8975		0.2738	0.8988
			0.278	0.8959		0.274	0.8968		0.274	0.8985
			0.2782	0.8966		0.2742	0.8971		0.2742	0.8984
			0.2784	0.8967		0.2744	0.897		0.2744	0.8983
			0.2785	0.8964		0.2745	0.8969		0.2745	0.8983
			0.2788	0.8964		0.2747	0.897		0.2747	0.8985
			0.279	0.8962		0.2749	0.8971		0.2749	0.8987
			0.2792	0.8971		0.2751	0.8972		0.2751	0.8989
			0.2794	0.897		0.2753	0.8968		0.2753	0.8986
			0.2796	0.8963		0.2755	0.8966		0.2755	0.8986
			0.2798	0.8971		0.2756	0.8959		0.2756	0.8979
			0.28	0.8965		0.2758	0.8949		0.2758	0.8966
			0.2802	0.8971		0.276	0.8948		0.276	0.8965
			0.2804	0.8968		0.2762	0.8948		0.2762	0.8963
			0.2805	0.8967		0.2764	0.8952		0.2764	0.8968
			0.2807	0.8963		0.2767	0.8953		0.2767	0.8966
			0.2809	0.8956		0.2768	0.8955		0.2768	0.8965
			0.281	0.8958		0.277	0.8946		0.277	0.8961
			0.2812	0.8963		0.2772	0.8954		0.2772	0.8965
			0.2813	0.896		0.2773	0.8947		0.2773	0.8961
			0.2815	0.8961		0.2774	0.8942		0.2774	0.8954
			0.2817	0.8961		0.2776	0.8946		0.2776	0.896
			0.2818	0.8953		0.2778	0.8948		0.2778	0.8963
			0.282	0.8946		0.278	0.8954		0.278	0.8973
			0.2822	0.8946		0.2781	0.895		0.2781	0.8969
			0.2824	0.8943		0.2783	0.8952		0.2783	0.897
			0.2826	0.8945		0.2785	0.8953		0.2785	0.897
			0.2828	0.8942		0.2786	0.8948		0.2786	0.8964
			0.2829	0.8939		0.2788	0.8945		0.2788	0.896
			0.2831	0.8942		0.2789	0.8944		0.2789	0.8959
			0.2832	0.8939		0.279	0.8948		0.279	0.8963
			0.2834	0.8929		0.2793	0.8946		0.2792	0.8959
			0.2836	0.893		0.2794	0.8942		0.2794	0.8953
			0.2838	0.8938		0.2796	0.8938		0.2796	0.8949
			0.284	0.893		0.2798	0.894		0.2798	0.8948
			0.2841	0.893		0.28	0.8943		0.28	0.8949
			0.2843	0.8924		0.2802	0.8947		0.2802	0.8947
			0.2845	0.8915		0.2804	0.8947		0.2804	0.8945
			0.2847	0.8916		0.2806	0.8944		0.2806	0.8941
			0.2849	0.8909		0.2808	0.893		0.2808	0.8931
			0.2851	0.8909		0.2809	0.8923		0.2809	0.8926
			0.2852	0.8907		0.2811	0.8919		0.2811	0.8922
			0.2854	0.8902		0.2813	0.891		0.2812	0.8909
			0.2856	0.8889		0.2814	0.8906		0.2814	0.8904
			0.2858	0.8887		0.2816	0.8902		0.2816	0.8903
			0.286	0.8875		0.2818	0.8896		0.2818	0.8895
			0.2861	0.8871		0.282	0.889		0.282	0.8888
			0.2863	0.8866		0.2822	0.889		0.2822	0.8883
			0.2865	0.8859		0.2823	0.8894		0.2823	0.8884
			0.2867	0.885		0.2824	0.8887		0.2824	0.8876
			0.2868	0.8847		0.2827	0.8886		0.2826	0.8876
			0.2869	0.884		0.2828	0.8873		0.2828	0.8866
			0.2871	0.884		0.283	0.8872		0.283	0.8863
			0.2873	0.8838		0.2831	0.8873		0.2831	0.8865
			0.2875	0.8835		0.2833	0.8869		0.2833	0.8861
			0.2876	0.8831		0.2835	0.8862		0.2835	0.8852
			0.2878	0.883		0.2836	0.8864		0.2836	0.8856
			0.288	0.8837		0.2838	0.8863		0.2838	0.8859
			0.2881	0.8828		0.284	0.8861		0.284	0.8861
			0.2883	0.883		0.2842	0.8861		0.2842	0.8862
			0.2885	0.883		0.2843	0.8859		0.2843	0.8859
			0.2887	0.8823		0.2845	0.8862		0.2845	0.8863
			0.2889	0.8823		0.2847	0.8861		0.2847	0.8861
			0.289	0.8825		0.2849	0.8852		0.2849	0.8856
			0.2892	0.8817		0.285	0.8851		0.285	0.8853
			0.2894	0.8817		0.2852	0.8852		0.2852	0.8853
			0.2895	0.8814		0.2853	0.8854		0.2853	0.8853
			0.2897	0.8807		0.2855	0.8853		0.2855	0.8856
			0.2898	0.88		0.2857	0.8854		0.2857	0.8855
			0.29	0.8803		0.2858	0.8858		0.2858	0.8855
			0.2902	0.8799		0.2859	0.8856		0.2859	0.885
			0.2903	0.8801		0.286	0.8855		0.286	0.8851
			0.2905	0.8803		0.2862	0.8852		0.2862	0.885
			0.2907	0.8816		0.2864	0.8863		0.2864	0.8853
			0.2909	0.8814		0.2866	0.8857		0.2866	0.8849
			0.2911	0.8817		0.2867	0.8853		0.2867	0.8844
			0.2912	0.8817		0.2869	0.8854		0.2869	0.8847
			0.2914	0.8817		0.2871	0.8842		0.2871	0.8841
			0.2915	0.8821		0.2873	0.8846		0.2873	0.8847
			0.2917	0.8818		0.2875	0.8843		0.2875	0.8847
			0.2918	0.8828		0.2877	0.8848		0.2876	0.8855
			0.292	0.8828		0.2878	0.8843		0.2878	0.885
			0.2921	0.8826		0.288	0.8836		0.288	0.8846
			0.2924	0.8826		0.2882	0.8837		0.2881	0.8847
			0.2925	0.8821		0.2883	0.8833		0.2882	0.8845
			0.2927	0.8823		0.2884	0.8828		0.2884	0.884
			0.2929	0.8814		0.2886	0.8824		0.2886	0.8831
			0.2931	0.8813		0.2887	0.8826		0.2887	0.8834
			0.2932	0.8813		0.2889	0.8825		0.2889	0.8833
			0.2934	0.8811		0.2891	0.8818		0.2891	0.8833
			0.2935	0.8814		0.2893	0.8819		0.2893	0.8834
			0.2937	0.8805		0.2894	0.882		0.2894	0.8834
			0.2938	0.8798		0.2896	0.8821		0.2896	0.8835
			0.294	0.8789		0.2898	0.8819		0.2897	0.8828
			0.2941	0.8784		0.2899	0.8814		0.2899	0.8825
			0.2943	0.8793		0.2901	0.8804		0.2901	0.8809
			0.2945	0.8803		0.2902	0.8801		0.2902	0.8805
			0.2946	0.8798		0.2904	0.8799		0.2904	0.8799
			0.2948	0.8801		0.2906	0.8801		0.2906	0.8809
			0.295	0.8798		0.2907	0.8786		0.2907	0.8801
			0.2951	0.8796		0.2908	0.8792		0.2908	0.8801
			0.2953	0.8797		0.291	0.8786		0.291	0.8791
			0.2954	0.8792		0.2912	0.8789		0.2912	0.8789
			0.2956	0.8789		0.2914	0.8781		0.2914	0.8786
			0.2958	0.8784		0.2915	0.8779		0.2915	0.8781
			0.296	0.8785		0.2917	0.8777		0.2917	0.8777
			0.2961	0.8778		0.2918	0.8775		0.2918	0.8772
			0.2963	0.8782		0.292	0.8768		0.292	0.8766
			0.2965	0.8776		0.2921	0.8758		0.2921	0.876
			0.2966	0.8766		0.2923	0.8748		0.2923	0.8754
			0.2968	0.8757		0.2924	0.8746		0.2924	0.875
			0.2969	0.8748		0.2926	0.8751		0.2926	0.8762
			0.2971	0.8756		0.2927	0.875		0.2927	0.8761
			0.2972	0.8741		0.2929	0.8747		0.2929	0.8755
			0.2974	0.8738		0.2931	0.8737		0.2931	0.8745
			0.2976	0.8732		0.2932	0.8733		0.2932	0.8735
			0.2977	0.8726		0.2934	0.8734		0.2934	0.8733
			0.2979	0.8719		0.2935	0.873		0.2935	0.8728
			0.2981	0.8713		0.2937	0.8725		0.2937	0.8721
			0.2982	0.8698		0.2938	0.8718		0.2938	0.8713
			0.2984	0.8695		0.294	0.8718		0.294	0.8709
			0.2986	0.869		0.2942	0.8712		0.2942	0.8705
			0.2987	0.869		0.2944	0.8703		0.2944	0.8696
			0.2989	0.8681		0.2946	0.8692		0.2946	0.8686
			0.299	0.8682		0.2948	0.8682		0.2948	0.867
			0.2992	0.8677		0.2949	0.8679		0.2949	0.867
			0.2993	0.8669		0.295	0.8673		0.295	0.8662
			0.2995	0.8654		0.2952	0.8663		0.2952	0.8652
			0.2996	0.865		0.2953	0.8664		0.2953	0.865
			0.2998	0.8647		0.2954	0.8661		0.2954	0.8651
			0.2999	0.8642		0.2956	0.8664		0.2956	0.865
			0.3001	0.8634		0.2958	0.8654		0.2958	0.8647
			0.3003	0.8634		0.2959	0.8655		0.2959	0.8643
			0.3004	0.8629		0.296	0.865		0.296	0.8637
			0.3006	0.8616		0.2962	0.8652		0.2962	0.863
			0.3008	0.8609		0.2964	0.8645		0.2964	0.862
			0.301	0.8604		0.2966	0.8642		0.2966	0.8616
			0.3011	0.8601		0.2968	0.8631		0.2967	0.8606
			0.3012	0.8607		0.2969	0.8629		0.2969	0.8605
			0.3014	0.8603		0.2971	0.8624		0.2971	0.86
			0.3015	0.8598		0.2972	0.8627		0.2972	0.8604
			0.3017	0.8591		0.2974	0.8619		0.2974	0.8594
			0.3018	0.8575		0.2975	0.8616		0.2975	0.8591
			0.3019	0.858		0.2977	0.8616		0.2977	0.859
			0.3021	0.8587		0.2978	0.8614		0.2978	0.8583
			0.3022	0.8575		0.2979	0.8615		0.2979	0.8573
			0.3024	0.8566		0.2981	0.8607		0.2981	0.8569
			0.3025	0.8556		0.2983	0.8603		0.2982	0.8564
			0.3027	0.8553		0.2984	0.8594		0.2984	0.8553
			0.3028	0.8551		0.2985	0.8588		0.2985	0.8551
			0.303	0.8551		0.2987	0.8584		0.2987	0.8543
			0.3032	0.8541		0.2988	0.8578		0.2988	0.8538
			0.3034	0.8536		0.2989	0.8576		0.2989	0.8534
			0.3035	0.8536		0.2991	0.8569		0.2991	0.8524
			0.3037	0.853		0.2992	0.8569		0.2992	0.8525
			0.3039	0.8526		0.2994	0.8564		0.2994	0.8515
			0.304	0.852		0.2996	0.8567		0.2996	0.8516
			0.3041	0.8515		0.2998	0.8564		0.2997	0.8509
			0.3043	0.8502		0.2999	0.8556		0.2999	0.8495
			0.3044	0.8508		0.3	0.8555		0.3	0.8491
			0.3046	0.8508		0.3001	0.8548		0.3001	0.8483
			0.3048	0.8504		0.3003	0.8556		0.3003	0.8482
			0.3049	0.8505		0.3004	0.8549		0.3004	0.8473
			0.3051	0.8503		0.3006	0.8548		0.3005	0.847
			0.3053	0.8501		0.3007	0.8553		0.3007	0.8474
			0.3054	0.851		0.3009	0.8553		0.3009	0.8477
			0.3055	0.8509		0.301	0.8548		0.301	0.8471
			0.3057	0.8505		0.3012	0.8555		0.3012	0.8474
			0.3058	0.8502		0.3013	0.8555		0.3013	0.8477
			0.306	0.8504		0.3015	0.8557		0.3015	0.8476
			0.3061	0.8502		0.3017	0.8557		0.3016	0.848
			0.3062	0.851		0.3018	0.8551		0.3018	0.8477
			0.3063	0.8516		0.3019	0.8545		0.3019	0.8469
			0.3065	0.8518		0.3021	0.8545		0.3021	0.8465
			0.3067	0.8515		0.3022	0.8541		0.3022	0.8467
			0.3069	0.8511		0.3024	0.8549		0.3024	0.8473
			0.307	0.8507		0.3025	0.8539		0.3025	0.8468
			0.3072	0.8506		0.3027	0.8537		0.3027	0.8466
			0.3073	0.8504		0.3028	0.8543		0.3028	0.8466
			0.3074	0.8507		0.303	0.853		0.303	0.845
			0.3076	0.8515		0.3032	0.8522		0.3031	0.8443
			0.3077	0.8503		0.3033	0.8509		0.3033	0.8433
			0.3079	0.8501		0.3035	0.8504		0.3035	0.843
			0.308	0.8506		0.3037	0.8495		0.3037	0.8427
			0.3082	0.8507		0.3038	0.8492		0.3038	0.8425
			0.3083	0.8515		0.304	0.8496		0.304	0.8417
			0.3085	0.8509		0.3042	0.8498		0.3041	0.842
			0.3086	0.8517		0.3043	0.8499		0.3043	0.8423
			0.3088	0.8519		0.3044	0.8496		0.3044	0.8418
			0.3089	0.8518		0.3046	0.8492		0.3046	0.8417
			0.3091	0.8519		0.3047	0.8492		0.3047	0.8416
			0.3093	0.8522		0.3048	0.8485		0.3048	0.8411
			0.3094	0.8524		0.3049	0.8481		0.3049	0.8404
			0.3096	0.8532		0.3051	0.8481		0.3051	0.8406
			0.3097	0.8534		0.3053	0.8475		0.3052	0.8405
			0.3098	0.8539		0.3054	0.8471		0.3054	0.8402
			0.31	0.8539		0.3055	0.8468		0.3055	0.8401
			0.3101	0.8533		0.3056	0.846		0.3056	0.8404
			0.3103	0.8553		0.3058	0.8455		0.3058	0.8403
			0.3104	0.8543		0.3059	0.8448		0.3059	0.8394
			0.3106	0.8547		0.3061	0.845		0.3061	0.8394
			0.3107	0.8554		0.3062	0.844		0.3062	0.8384
			0.3109	0.8549		0.3064	0.845		0.3064	0.8396
			0.3111	0.855		0.3065	0.8438		0.3065	0.8389
			0.3112	0.8542		0.3067	0.8436		0.3067	0.838
			0.3114	0.8544		0.3069	0.8425		0.3069	0.837
			0.3115	0.8546		0.307	0.8424		0.307	0.8368
			0.3117	0.8547		0.3071	0.8416		0.3071	0.8368
			0.3118	0.8544		0.3072	0.8415		0.3072	0.8364
			0.312	0.854		0.3074	0.8419		0.3074	0.8371
			0.3121	0.8548		0.3076	0.8424		0.3076	0.8372
			0.3123	0.8555		0.3077	0.843		0.3077	0.838
			0.3124	0.8554		0.3078	0.8417		0.3078	0.836
			0.3126	0.8552		0.308	0.8411		0.308	0.8355
			0.3127	0.8562		0.3081	0.8411		0.3081	0.8357
			0.3128	0.8558		0.3083	0.8413		0.3083	0.8356
			0.3129	0.8557		0.3084	0.8407		0.3084	0.8359
			0.3131	0.8565		0.3085	0.8402		0.3085	0.8353
			0.3132	0.8565		0.3087	0.8401		0.3087	0.8352
			0.3134	0.8567		0.3088	0.8411		0.3088	0.8362
			0.3135	0.8571		0.309	0.8408		0.309	0.8363
			0.3136	0.857		0.3091	0.8406		0.3091	0.8369
			0.3137	0.8576		0.3092	0.8408		0.3092	0.8374
			0.3139	0.8568		0.3094	0.8415		0.3094	0.8377
			0.314	0.8574		0.3095	0.8428		0.3095	0.8385
			0.3142	0.8569		0.3097	0.8424		0.3097	0.838
			0.3143	0.857		0.3098	0.8434		0.3098	0.839
			0.3145	0.8575		0.31	0.8428		0.31	0.839
			0.3146	0.8581		0.3101	0.8429		0.3101	0.8389
			0.3147	0.8576		0.3102	0.843		0.3102	0.8388
			0.3149	0.8576		0.3103	0.8428		0.3103	0.8381
			0.315	0.8581		0.3105	0.8423		0.3105	0.8386
			0.3152	0.8584		0.3106	0.8425		0.3106	0.8379
			0.3153	0.8587		0.3107	0.8423		0.3107	0.8378
			0.3154	0.8577		0.3108	0.8422		0.3108	0.8376
			0.3156	0.858		0.311	0.8416		0.311	0.8372
			0.3157	0.8583		0.3111	0.8427		0.3111	0.8383
			0.3159	0.8576		0.3113	0.8422		0.3113	0.8373
			0.316	0.8582		0.3115	0.8427		0.3114	0.8374
			0.3162	0.8569		0.3116	0.843		0.3116	0.8373
			0.3163	0.8559		0.3118	0.8428		0.3118	0.8377
			0.3164	0.8564		0.3119	0.8414		0.3119	0.8365
			0.3166	0.8564		0.312	0.8409		0.312	0.836
			0.3167	0.8574		0.3121	0.84		0.3121	0.8354
			0.3169	0.8555		0.3123	0.839		0.3123	0.8339
			0.317	0.8544		0.3124	0.8386		0.3124	0.8335
			0.3172	0.8539		0.3126	0.8388		0.3126	0.8337
			0.3173	0.8547		0.3128	0.8396		0.3128	0.8337
			0.3175	0.8547		0.3129	0.839		0.3129	0.8329
			0.3176	0.854		0.313	0.8396		0.313	0.8338
			0.3178	0.8533		0.3132	0.8398		0.3132	0.8339
			0.3179	0.8525		0.3134	0.8399		0.3134	0.8339
			0.3181	0.8527		0.3135	0.8402		0.3135	0.8338
			0.3182	0.8528		0.3136	0.8396		0.3136	0.8332
			0.3183	0.8509		0.3137	0.8384		0.3137	0.8326
			0.3184	0.851		0.3139	0.8374		0.3139	0.8321
			0.3186	0.8504		0.314	0.8374		0.314	0.8326
			0.3187	0.85		0.3142	0.8368		0.3142	0.8316
			0.3189	0.8497		0.3143	0.8359		0.3143	0.8303
			0.319	0.8502		0.3144	0.8359		0.3144	0.8307
			0.3192	0.85		0.3145	0.8353		0.3145	0.83
			0.3193	0.8489		0.3147	0.8351		0.3146	0.8292
			0.3194	0.8487		0.3148	0.8335		0.3148	0.8293
			0.3195	0.8484		0.315	0.8329		0.315	0.8294
			0.3197	0.8485		0.3151	0.8321		0.3151	0.829
			0.3198	0.8481		0.3152	0.8311		0.3152	0.828
			0.32	0.8464		0.3154	0.8299		0.3154	0.8271
			0.3201	0.846		0.3155	0.8296		0.3155	0.8268
			0.3202	0.8464		0.3156	0.8282		0.3156	0.8266
			0.3204	0.8462		0.3158	0.8266		0.3158	0.825
			0.3205	0.8459		0.3159	0.8255		0.3159	0.8251
			0.3207	0.8455		0.3161	0.8244		0.316	0.8245
			0.3208	0.8445		0.3162	0.8231		0.3162	0.8236
			0.321	0.8437		0.3163	0.8233		0.3163	0.8233
			0.3211	0.8434		0.3164	0.8231		0.3164	0.8234
			0.3212	0.843		0.3166	0.8223		0.3166	0.8228
			0.3214	0.8431		0.3167	0.8196		0.3167	0.8202
			0.3215	0.8424		0.3169	0.819		0.3168	0.8192
			0.3216	0.8426		0.317	0.8179		0.317	0.8182
			0.3218	0.8426		0.3171	0.8174		0.3171	0.8182
			0.3219	0.8412		0.3172	0.8163		0.3172	0.818
			0.3221	0.8408		0.3174	0.8174		0.3174	0.819
			0.3222	0.8421		0.3176	0.8178		0.3176	0.8193
			0.3223	0.8416		0.3177	0.8172		0.3177	0.8195
			0.3224	0.8413		0.3178	0.8176		0.3178	0.8194
			0.3226	0.8409		0.318	0.8173		0.318	0.8185
			0.3227	0.8398		0.3181	0.817		0.3181	0.8185
			0.3229	0.8399		0.3182	0.8161		0.3182	0.8177
			0.323	0.8393		0.3184	0.8157		0.3184	0.8173
			0.3232	0.8389		0.3185	0.8147		0.3185	0.8163
			0.3233	0.8382		0.3187	0.8142		0.3186	0.8158
			0.3235	0.8383		0.3188	0.8142		0.3188	0.8152
			0.3236	0.8374		0.3189	0.8141		0.3189	0.8155
			0.3237	0.8374		0.319	0.8135		0.319	0.8149
			0.3239	0.8377		0.3192	0.8135		0.3192	0.8146
			0.324	0.8388		0.3193	0.8123		0.3193	0.8142
			0.3241	0.8383		0.3194	0.8121		0.3194	0.8141
			0.3242	0.8381		0.3196	0.8118		0.3196	0.814
			0.3244	0.8382		0.3197	0.8126		0.3197	0.8135
			0.3245	0.8371		0.3198	0.813		0.3198	0.8141
			0.3246	0.8381		0.32	0.8129		0.3199	0.8131
			0.3248	0.838		0.32	0.8125		0.32	0.8119
			0.3249	0.8384		0.3202	0.8119		0.3202	0.8115
			0.325	0.8378		0.3203	0.8113		0.3203	0.8105
			0.3251	0.8384		0.3205	0.8118		0.3204	0.811
			0.3253	0.8385		0.3206	0.8114		0.3206	0.8108
			0.3254	0.8389		0.3207	0.812		0.3207	0.8111
			0.3255	0.8385		0.3209	0.813		0.3208	0.8124
			0.3257	0.8387		0.321	0.8129		0.321	0.8118
			0.3258	0.8384		0.3212	0.8137		0.3212	0.8124
			0.3259	0.8381		0.3213	0.814		0.3213	0.8112
			0.326	0.838		0.3214	0.814		0.3214	0.8116
			0.3262	0.8376		0.3215	0.8128		0.3215	0.8109
			0.3264	0.8385		0.3216	0.8144		0.3216	0.8128
			0.3265	0.8376		0.3217	0.8146		0.3217	0.8125
			0.3266	0.8371		0.3218	0.8156		0.3218	0.8129
			0.3267	0.8373		0.322	0.816		0.322	0.8131
			0.3268	0.8377		0.3221	0.8168		0.3221	0.8131
			0.3269	0.8371		0.3222	0.816		0.3222	0.8123
			0.3271	0.8378		0.3224	0.8163		0.3224	0.8123
			0.3272	0.8371		0.3225	0.8164		0.3225	0.8123
			0.3274	0.8379		0.3227	0.8161		0.3227	0.8122
			0.3275	0.8379		0.3228	0.8149		0.3228	0.8113
			0.3276	0.8376		0.3229	0.8146		0.3229	0.8106
			0.3278	0.8373		0.3231	0.814		0.323	0.8099
			0.3279	0.8368		0.3232	0.8139		0.3232	0.8101
			0.328	0.837		0.3233	0.8142		0.3233	0.8097
			0.3281	0.8363		0.3234	0.8134		0.3234	0.8086
			0.3283	0.8357		0.3235	0.8139		0.3235	0.808
			0.3285	0.835		0.3237	0.8148		0.3237	0.8091
			0.3286	0.8354		0.3238	0.8144		0.3238	0.8083
			0.3288	0.8358		0.324	0.8138		0.324	0.8077
			0.3289	0.8345		0.3241	0.8134		0.3241	0.806
			0.329	0.8349		0.3242	0.813		0.3242	0.8055
			0.3291	0.8348		0.3244	0.8127		0.3244	0.8046
			0.3293	0.8347		0.3245	0.8126		0.3245	0.8043
			0.3294	0.8349		0.3247	0.8119		0.3246	0.8037
			0.3295	0.8343		0.3248	0.8107		0.3248	0.8022
			0.3296	0.8342		0.3249	0.8107		0.3249	0.8024
			0.3298	0.8333		0.325	0.809		0.325	0.8012
			0.3299	0.8338		0.3251	0.8074		0.3251	0.7999
			0.33	0.8336		0.3252	0.8069		0.3252	0.7988
			0.3301	0.8327		0.3254	0.8075		0.3253	0.7983
			0.3303	0.8322		0.3255	0.8082		0.3255	0.799
			0.3304	0.831		0.3256	0.8082		0.3256	0.7982
			0.3306	0.8314		0.3258	0.8086		0.3258	0.7986
			0.3307	0.8312		0.3259	0.8082		0.3259	0.7983
			0.3308	0.8313		0.3261	0.8081		0.3261	0.7984
			0.3309	0.8295		0.3262	0.8068		0.3262	0.798
			0.3311	0.8294		0.3264	0.8068		0.3264	0.7976
			0.3312	0.8289		0.3265	0.8058		0.3265	0.7961
			0.3313	0.8285		0.3266	0.8046		0.3266	0.7945
			0.3314	0.8286		0.3267	0.803		0.3267	0.7932
			0.3315	0.8276		0.3268	0.8018		0.3268	0.7926
			0.3317	0.8263		0.3269	0.8019		0.3269	0.7924
			0.3318	0.8267		0.3271	0.8019		0.3271	0.7933
			0.332	0.8269		0.3272	0.8016		0.3272	0.7923
			0.3321	0.827		0.3274	0.8012		0.3274	0.7915
			0.3322	0.8275		0.3275	0.8001		0.3275	0.7919
			0.3323	0.8271		0.3276	0.7995		0.3276	0.7919
			0.3325	0.8291		0.3278	0.7987		0.3278	0.7911
			0.3326	0.8277		0.3279	0.798		0.3279	0.791
			0.3327	0.8277		0.328	0.7981		0.328	0.792
			0.3329	0.8277		0.3281	0.7967		0.3281	0.7906
			0.333	0.8283		0.3282	0.7955		0.3282	0.7895
			0.3332	0.8272		0.3284	0.796		0.3284	0.7895
			0.3333	0.826		0.3285	0.7957		0.3285	0.7901
			0.3335	0.8252		0.3286	0.7977		0.3286	0.7916
			0.3336	0.8239		0.3287	0.7969		0.3287	0.7928
			0.3337	0.8227		0.3288	0.7967		0.3288	0.7922
			0.3339	0.8231		0.3289	0.7962		0.3289	0.7918
			0.334	0.8225		0.3291	0.7954		0.3291	0.7904
			0.3341	0.823		0.3292	0.7947		0.3292	0.7889
			0.3342	0.8236		0.3294	0.7949		0.3294	0.7883
			0.3343	0.8229		0.3295	0.7947		0.3295	0.7882
			0.3345	0.8224		0.3296	0.7934		0.3296	0.7858
			0.3346	0.8204		0.3297	0.7924		0.3297	0.7848
			0.3347	0.8194		0.3298	0.7929		0.3298	0.785
			0.3348	0.819		0.3299	0.7932		0.3299	0.7847
			0.3349	0.8184		0.3301	0.7946		0.3301	0.7859
			0.335	0.8166		0.3302	0.7944		0.3302	0.7854
			0.3351	0.8165		0.3303	0.7965		0.3303	0.7869
			0.3353	0.8157		0.3304	0.7948		0.3304	0.7848
			0.3354	0.8139		0.3305	0.7944		0.3305	0.7837
			0.3356	0.8146		0.3307	0.7942		0.3307	0.7834
			0.3357	0.8134		0.3308	0.7937		0.3308	0.7825
			0.3358	0.8128		0.331	0.7934		0.331	0.7821
			0.3359	0.8132		0.3311	0.7919		0.3311	0.7823
			0.3361	0.8133		0.3312	0.7918		0.3312	0.7817
			0.3362	0.8133		0.3313	0.7911		0.3313	0.7815
			0.3363	0.8124		0.3314	0.7909		0.3314	0.7818
			0.3364	0.8134		0.3316	0.7914		0.3315	0.7825
			0.3365	0.8132		0.3317	0.7911		0.3317	0.7826
			0.3366	0.8135		0.3318	0.7909		0.3318	0.7822
			0.3367	0.8141		0.3319	0.7902		0.3319	0.7827
			0.3369	0.8147		0.332	0.7899		0.332	0.7814
			0.337	0.8139		0.3321	0.7897		0.3321	0.781
			0.3371	0.8142		0.3322	0.7894		0.3322	0.7811
			0.3373	0.8143		0.3324	0.7892		0.3324	0.7814
			0.3374	0.8148		0.3325	0.7884		0.3325	0.7812
			0.3375	0.8154		0.3326	0.7884		0.3326	0.7818
			0.3376	0.8138		0.3327	0.7878		0.3327	0.7807
			0.3377	0.8141		0.3328	0.7882		0.3328	0.7805
			0.3378	0.8129		0.333	0.7875		0.333	0.7802
			0.338	0.8128		0.3331	0.7866		0.3331	0.7797
			0.3381	0.812		0.3332	0.7868		0.3332	0.7807
			0.3382	0.8129		0.3334	0.7876		0.3334	0.7816
			0.3383	0.8123		0.3335	0.7877		0.3335	0.7816
			0.3385	0.8127		0.3336	0.7873		0.3336	0.7811
			0.3386	0.8116		0.3337	0.7877		0.3337	0.7809
			0.3387	0.8108		0.3339	0.7866		0.3339	0.7807
			0.3389	0.8121		0.334	0.7864		0.334	0.781
			0.339	0.8126		0.3341	0.7868		0.3341	0.7819
			0.3391	0.8122		0.3343	0.786		0.3342	0.7802
			0.3392	0.8111		0.3344	0.7845		0.3344	0.7783
			0.3393	0.8108		0.3345	0.7837		0.3345	0.7771
			0.3395	0.8099		0.3347	0.7835		0.3347	0.7771
			0.3396	0.8101		0.3348	0.7818		0.3348	0.7758
			0.3397	0.8093		0.3349	0.7799		0.3349	0.7742
			0.3398	0.8095		0.3351	0.7797		0.3351	0.7741
			0.34	0.809		0.3352	0.7794		0.3352	0.7735
			0.3401	0.8089		0.3353	0.779		0.3353	0.7719
			0.3403	0.8068		0.3354	0.7798		0.3354	0.7718
			0.3404	0.8065		0.3355	0.7793		0.3355	0.7706
			0.3405	0.8056		0.3356	0.7776		0.3356	0.7684
			0.3406	0.8065		0.3357	0.777		0.3357	0.7675
			0.3408	0.8064		0.3359	0.7762		0.3359	0.7654
			0.3408	0.8056		0.336	0.7758		0.336	0.7648
			0.3409	0.8051		0.3361	0.7753		0.3361	0.7626
			0.3411	0.804		0.3362	0.7737		0.3362	0.7619
			0.3412	0.8037		0.3363	0.7724		0.3363	0.7592
			0.3413	0.8033		0.3364	0.771		0.3364	0.7583
			0.3414	0.8032		0.3365	0.7719		0.3365	0.7584
			0.3415	0.8031		0.3366	0.7718		0.3366	0.7573
			0.3417	0.8019		0.3368	0.7714		0.3368	0.7559
			0.3418	0.8011		0.3369	0.7702		0.3369	0.7549
			0.3419	0.8014		0.337	0.7709		0.337	0.7543
			0.342	0.7998		0.3371	0.7704		0.3371	0.7534
			0.3422	0.8		0.3372	0.7712		0.3372	0.7535
			0.3423	0.7995		0.3373	0.7718		0.3373	0.7526
			0.3424	0.7988		0.3374	0.7716		0.3374	0.7527
			0.3425	0.7979		0.3376	0.7724		0.3376	0.7528
			0.3427	0.7976		0.3377	0.7715		0.3377	0.7515
			0.3428	0.7982		0.3378	0.7698		0.3378	0.7514
			0.343	0.7975		0.3379	0.7694		0.3379	0.7496
			0.3431	0.7977		0.3381	0.768		0.3381	0.7485
			0.3432	0.7978		0.3382	0.7673		0.3382	0.7473
			0.3433	0.7966		0.3384	0.7658		0.3384	0.7467
			0.3434	0.7964		0.3385	0.7644		0.3385	0.746
			0.3436	0.7971		0.3386	0.7637		0.3386	0.7446
			0.3437	0.796		0.3387	0.7621		0.3387	0.7442
			0.3438	0.7967		0.3389	0.7611		0.3389	0.745
			0.3439	0.7961		0.339	0.7612		0.339	0.7445
			0.344	0.7965		0.3391	0.7604		0.3391	0.7442
			0.3441	0.7965		0.3392	0.7597		0.3392	0.7436
			0.3443	0.7973		0.3393	0.7586		0.3393	0.7431
			0.3444	0.798		0.3394	0.7586		0.3394	0.7429
			0.3445	0.7984		0.3395	0.7584		0.3395	0.7429
			0.3447	0.7998		0.3396	0.757		0.3396	0.7423
			0.3448	0.8		0.3397	0.7575		0.3397	0.7415
			0.3449	0.8001		0.3398	0.7568		0.3398	0.7411
			0.345	0.7967		0.34	0.7565		0.34	0.7406
			0.3451	0.7975		0.3401	0.7552		0.3401	0.7393
			0.3453	0.7979		0.3402	0.7541		0.3402	0.7381
			0.3454	0.7965		0.3403	0.7544		0.3403	0.7391
			0.3454	0.7956		0.3404	0.756		0.3404	0.7385
			0.3456	0.7952		0.3406	0.7545		0.3406	0.7385
			0.3457	0.7939		0.3407	0.7544		0.3407	0.7388
			0.3458	0.7936		0.3408	0.7535		0.3408	0.7384
			0.3459	0.7945		0.3409	0.7543		0.3409	0.7376
			0.346	0.7946		0.3411	0.7525		0.341	0.7366
			0.3461	0.7929		0.3412	0.7528		0.3412	0.7363
			0.3462	0.7921		0.3413	0.7535		0.3413	0.7371
			0.3463	0.7906		0.3415	0.7532		0.3415	0.7366
			0.3464	0.7907		0.3416	0.7526		0.3415	0.7364
			0.3466	0.7894		0.3416	0.7523		0.3416	0.7363
			0.3467	0.7882		0.3418	0.7516		0.3418	0.7368
			0.3468	0.7893		0.3419	0.7518		0.3419	0.7357
			0.3469	0.7887		0.342	0.752		0.342	0.7371
			0.347	0.788		0.3421	0.7525		0.3421	0.7391
			0.3471	0.7874		0.3422	0.7511		0.3422	0.7376
			0.3473	0.7877		0.3423	0.7499		0.3423	0.7376
			0.3474	0.7883		0.3424	0.7479		0.3424	0.7369
			0.3475	0.7883		0.3426	0.7476		0.3425	0.7374
			0.3476	0.7897		0.3427	0.7467		0.3427	0.7379
			0.3478	0.7898		0.3428	0.7454		0.3428	0.7373
			0.3479	0.7902		0.3429	0.7444		0.3429	0.7372
			0.348	0.7907		0.343	0.7435		0.343	0.7382
			0.3481	0.7908		0.3431	0.7433		0.3431	0.7376
			0.3483	0.7896		0.3432	0.7417		0.3432	0.7388
			0.3484	0.7888		0.3433	0.7425		0.3433	0.7405
			0.3485	0.7902		0.3434	0.7431		0.3434	0.7415
			0.3486	0.7897		0.3436	0.7413		0.3436	0.7407
			0.3487	0.7902		0.3437	0.7402		0.3437	0.74
			0.3488	0.7909		0.3438	0.7404		0.3438	0.7402
			0.3489	0.791		0.3439	0.7404		0.3439	0.7413
			0.349	0.7898		0.344	0.74		0.344	0.7425
			0.3491	0.7905		0.3441	0.7402		0.3441	0.7444
			0.3492	0.7913		0.3442	0.7395		0.3442	0.7454
			0.3494	0.792		0.3443	0.7391		0.3443	0.7457
			0.3495	0.7919		0.3445	0.7404		0.3445	0.747
			0.3496	0.7917		0.3446	0.7402		0.3446	0.7459
			0.3497	0.792		0.3447	0.74		0.3447	0.7455
			0.3499	0.7914		0.3448	0.7382		0.3448	0.7452
			0.35	0.7919		0.3449	0.7396		0.3449	0.7457
			0.3501	0.7933		0.3451	0.7392		0.3451	0.7461
			0.3502	0.7935		0.3452	0.7379		0.3452	0.745
			0.3504	0.7938		0.3453	0.7383		0.3453	0.7439
			0.3505	0.7929		0.3454	0.7375		0.3454	0.744
			0.3506	0.7917		0.3456	0.7367		0.3456	0.7434
			0.3507	0.792		0.3457	0.7369		0.3457	0.7446
			0.3508	0.793		0.3458	0.7374		0.3458	0.7447
			0.3509	0.7921		0.3459	0.7362		0.3459	0.7456
			0.351	0.7904		0.346	0.7359		0.346	0.7433
			0.3511	0.7907		0.3461	0.7359		0.3461	0.7434
			0.3513	0.7907		0.3462	0.7361		0.3462	0.743
			0.3514	0.7897		0.3463	0.7362		0.3463	0.7443
			0.3515	0.7899		0.3464	0.7349		0.3464	0.7411
			0.3516	0.7887		0.3465	0.7342		0.3465	0.7398
			0.3517	0.7882		0.3466	0.7343		0.3466	0.7385
			0.3518	0.7879		0.3467	0.7346		0.3467	0.7374
			0.3519	0.787		0.3469	0.7343		0.3469	0.7368
			0.352	0.7864		0.347	0.7336		0.347	0.7378
			0.3521	0.7865		0.3471	0.7317		0.3471	0.7348
			0.3523	0.7863		0.3472	0.7321		0.3472	0.7342
			0.3524	0.7865		0.3473	0.7327		0.3473	0.7341
			0.3525	0.786		0.3474	0.7333		0.3474	0.7333
			0.3526	0.7866		0.3475	0.7325		0.3475	0.7316
			0.3527	0.7861		0.3476	0.7316		0.3476	0.7301
			0.3528	0.7864		0.3478	0.7312		0.3477	0.7299
			0.3529	0.7863		0.3479	0.7319		0.3479	0.7292
			0.353	0.7862		0.348	0.7317		0.348	0.7295
			0.3532	0.7855		0.3481	0.7317		0.3481	0.7284
			0.3533	0.7855		0.3482	0.7305		0.3482	0.7263
			0.3534	0.7859		0.3484	0.7302		0.3484	0.7256
			0.3535	0.7866		0.3485	0.731		0.3485	0.7246
			0.3536	0.7855		0.3486	0.7302		0.3486	0.7227
			0.3537	0.7849		0.3487	0.7283		0.3487	0.7208
			0.3539	0.785		0.3488	0.7288		0.3488	0.7209
			0.354	0.7846		0.3489	0.7267		0.3489	0.7195
			0.3541	0.7842		0.349	0.7252		0.349	0.7178
			0.3542	0.7842		0.3492	0.7251		0.3492	0.7174
			0.3544	0.784		0.3493	0.7231		0.3493	0.7165
			0.3545	0.7845		0.3494	0.7219		0.3494	0.716
			0.3546	0.7834		0.3495	0.7216		0.3495	0.7133
			0.3547	0.784		0.3496	0.72		0.3496	0.7127
			0.3548	0.7834		0.3497	0.7216		0.3497	0.7132
			0.3549	0.7833		0.3498	0.7208		0.3498	0.7126
			0.355	0.7848		0.3499	0.7211		0.3499	0.7115
			0.3551	0.7847		0.35	0.7215		0.35	0.7099
			0.3553	0.7846		0.3501	0.7206		0.3501	0.709
			0.3554	0.7845		0.3503	0.7207		0.3503	0.7098
			0.3555	0.7842		0.3504	0.7208		0.3504	0.7077
			0.3556	0.7858		0.3505	0.7209		0.3505	0.7076
			0.3557	0.7858		0.3506	0.7213		0.3506	0.7065
			0.3558	0.7868		0.3507	0.7218		0.3507	0.7055
			0.3559	0.7865		0.3508	0.7231		0.3508	0.7067
			0.3561	0.7853		0.351	0.7246		0.351	0.7072
			0.3562	0.7828		0.3511	0.7254		0.3511	0.7067
			0.3563	0.7818		0.3512	0.726		0.3512	0.7066
			0.3564	0.7808		0.3513	0.7251		0.3513	0.7068
			0.3565	0.7805		0.3514	0.7247		0.3514	0.7061
			0.3566	0.7798		0.3515	0.7244		0.3515	0.7065
			0.3567	0.7792		0.3516	0.7245		0.3516	0.7066
			0.3568	0.7774		0.3517	0.7268		0.3517	0.7078
			0.3569	0.7774		0.3518	0.7261		0.3518	0.7059
			0.3571	0.7759		0.3519	0.7271		0.3519	0.7066
			0.3571	0.7747		0.352	0.7278		0.352	0.7069
			0.3573	0.7751		0.3521	0.7272		0.3521	0.7054
			0.3573	0.7756		0.3522	0.7252		0.3522	0.7036
			0.3575	0.7742		0.3523	0.7248		0.3523	0.7023
			0.3575	0.7742		0.3524	0.7259		0.3524	0.7028
			0.3576	0.7746		0.3525	0.7268		0.3525	0.7043
			0.3578	0.7746		0.3526	0.7253		0.3526	0.7031
			0.3579	0.7745		0.3527	0.7261		0.3527	0.7029
			0.358	0.772		0.3528	0.7261		0.3528	0.703
			0.3581	0.7725		0.3529	0.7249		0.3529	0.7015
			0.3582	0.7729		0.353	0.7257		0.353	0.7019
			0.3583	0.7709		0.3531	0.7259		0.3531	0.7021
			0.3585	0.7714		0.3532	0.7246		0.3532	0.7019
			0.3586	0.7717		0.3534	0.724		0.3534	0.7011
			0.3587	0.7714		0.3535	0.7234		0.3535	0.7012
			0.3588	0.7717		0.3536	0.7243		0.3536	0.7027
			0.3589	0.7706		0.3537	0.7233		0.3537	0.7021
			0.359	0.7702		0.3538	0.7238		0.3538	0.7027
			0.3591	0.7698		0.354	0.7243		0.3539	0.7029
			0.3592	0.7692		0.3541	0.7241		0.3541	0.7032
			0.3593	0.7677		0.3542	0.7243		0.3542	0.7037
			0.3594	0.7662		0.3543	0.7252		0.3543	0.7042
			0.3595	0.7647		0.3544	0.7253		0.3544	0.7046
			0.3596	0.7652		0.3545	0.7257		0.3545	0.7061
			0.3597	0.7649		0.3546	0.7241		0.3546	0.7051
			0.3599	0.7646		0.3547	0.7238		0.3547	0.7071
			0.36	0.7655		0.3548	0.7239		0.3548	0.7074
			0.3601	0.7646		0.3549	0.7241		0.3549	0.7086
			0.3602	0.7641		0.355	0.7227		0.355	0.7102
			0.3604	0.7626		0.3551	0.7218		0.3551	0.7104
			0.3605	0.7644		0.3552	0.7219		0.3552	0.7113
			0.3606	0.7624		0.3553	0.721		0.3553	0.711
			0.3606	0.7616		0.3554	0.7199		0.3554	0.7088
			0.3607	0.7601		0.3556	0.7194		0.3556	0.7086
			0.3608	0.759		0.3557	0.7172		0.3557	0.7077
			0.361	0.7572		0.3558	0.7154		0.3558	0.7055
			0.3611	0.7576		0.3559	0.715		0.3559	0.7066
			0.3612	0.7574		0.356	0.7138		0.356	0.7057
			0.3613	0.7564		0.3561	0.7125		0.3561	0.7056
			0.3614	0.7538		0.3563	0.7127		0.3562	0.7054
			0.3615	0.7528		0.3564	0.7124		0.3563	0.7047
			0.3616	0.7499		0.3564	0.711		0.3564	0.7033
			0.3617	0.7511		0.3566	0.7109		0.3566	0.7021
			0.3618	0.7503		0.3566	0.7112		0.3566	0.7022
			0.3619	0.7491		0.3567	0.7111		0.3567	0.7013
			0.362	0.7484		0.3568	0.7091		0.3568	0.6992
			0.3621	0.7478		0.357	0.7098		0.357	0.697
			0.3622	0.7475		0.3571	0.7085		0.3571	0.696
			0.3623	0.747		0.3572	0.7081		0.3572	0.6956
			0.3624	0.7453		0.3573	0.7074		0.3573	0.6941
			0.3626	0.7452		0.3574	0.7051		0.3574	0.691
			0.3627	0.7459		0.3575	0.7041		0.3575	0.6903
			0.3628	0.7442		0.3576	0.705		0.3576	0.6917
			0.3629	0.7453		0.3577	0.7046		0.3577	0.6917
			0.363	0.745		0.3578	0.7035		0.3578	0.6914
			0.3631	0.7439		0.358	0.7008		0.358	0.6896
			0.3632	0.7434		0.3581	0.6989		0.3581	0.6879
			0.3634	0.7426		0.3582	0.6974		0.3582	0.6877
			0.3635	0.7431		0.3583	0.6977		0.3583	0.6862
			0.3636	0.7422		0.3584	0.697		0.3584	0.6842
			0.3637	0.7422		0.3585	0.6945		0.3585	0.6845
			0.3638	0.7394		0.3586	0.6917		0.3586	0.6825
			0.3639	0.7403		0.3587	0.6908		0.3587	0.6814
			0.364	0.7384		0.3588	0.689		0.3588	0.6797
			0.3641	0.7396		0.3589	0.6882		0.3589	0.6797
			0.3642	0.74		0.359	0.6868		0.359	0.6779
			0.3643	0.7398		0.3591	0.6876		0.3591	0.6777
			0.3644	0.7371		0.3592	0.6856		0.3592	0.6768
			0.3645	0.7356		0.3592	0.6846		0.3592	0.6765
			0.3646	0.7333		0.3593	0.6827		0.3593	0.676
			0.3647	0.7326		0.3594	0.6839		0.3594	0.6774
			0.3648	0.7314		0.3595	0.6837		0.3595	0.6776
			0.3649	0.73		0.3596	0.6819		0.3596	0.6753
			0.365	0.7294		0.3598	0.6802		0.3598	0.6726
			0.3651	0.729		0.3599	0.6783		0.3599	0.672
			0.3653	0.729		0.36	0.6758		0.36	0.6694
			0.3654	0.7281		0.3601	0.6751		0.3601	0.6658
			0.3655	0.7285		0.3602	0.6748		0.3602	0.6654
			0.3656	0.7292		0.3603	0.675		0.3603	0.666
			0.3657	0.7283		0.3604	0.6738		0.3604	0.665
			0.3658	0.7264		0.3605	0.6725		0.3605	0.6641
			0.3659	0.725		0.3606	0.6717		0.3606	0.6634
			0.366	0.7228		0.3607	0.6709		0.3607	0.6617
			0.3661	0.7209		0.3608	0.67		0.3608	0.6602
			0.3662	0.7197		0.3609	0.6682		0.3609	0.6598
			0.3663	0.7204		0.361	0.6694		0.361	0.6576
			0.3665	0.7187		0.3611	0.6698		0.3611	0.6556
			0.3665	0.717		0.3612	0.668		0.3612	0.6547
			0.3667	0.7158		0.3614	0.6676		0.3613	0.6559
			0.3667	0.7144		0.3615	0.6664		0.3614	0.6554
			0.3668	0.7149		0.3616	0.6656		0.3616	0.6547
			0.3669	0.7142		0.3617	0.6646		0.3617	0.6522
			0.367	0.7142		0.3618	0.6628		0.3618	0.6516
			0.3671	0.7137		0.3619	0.6618		0.3619	0.6507
			0.3673	0.7143		0.3621	0.6622		0.362	0.6484
			0.3674	0.7151		0.3622	0.662		0.3622	0.6481
			0.3675	0.716		0.3622	0.662		0.3622	0.6467
			0.3676	0.7139		0.3624	0.6633		0.3624	0.6467
			0.3677	0.7143		0.3625	0.66		0.3625	0.6457
			0.3678	0.7139		0.3626	0.6603		0.3626	0.6461
			0.3679	0.7123		0.3627	0.6581		0.3627	0.6467
			0.368	0.7127		0.3628	0.6576		0.3628	0.6457
			0.3681	0.7112		0.3629	0.6577		0.3629	0.6472
			0.3682	0.7093		0.363	0.6577		0.363	0.6469
			0.3683	0.709		0.363	0.6574		0.363	0.6474
			0.3684	0.7074		0.3631	0.657		0.3631	0.6468
			0.3685	0.7061		0.3632	0.6571		0.3632	0.6452
			0.3686	0.7063		0.3633	0.6583		0.3633	0.6453
			0.3687	0.7044		0.3635	0.6567		0.3634	0.6452
			0.3688	0.7036		0.3636	0.6572		0.3636	0.645
			0.3689	0.7027		0.3637	0.6569		0.3637	0.6464
			0.369	0.7008		0.3638	0.6545		0.3637	0.6456
			0.3691	0.7019		0.3639	0.6546		0.3639	0.6486
			0.3692	0.7008		0.364	0.6562		0.364	0.6484
			0.3693	0.7015		0.364	0.6577		0.364	0.6489
			0.3694	0.6994		0.3641	0.6575		0.3641	0.6492
			0.3695	0.6982		0.3642	0.6565		0.3642	0.6481
			0.3697	0.6993		0.3643	0.6559		0.3643	0.6472
			0.3697	0.699		0.3644	0.6548		0.3644	0.6466
			0.3699	0.697		0.3646	0.6539		0.3646	0.6441
			0.37	0.6956		0.3647	0.6548		0.3647	0.6443
			0.3701	0.6969		0.3648	0.6565		0.3648	0.6452
			0.3702	0.6971		0.3649	0.6546		0.3649	0.6451
			0.3703	0.6973		0.365	0.6537		0.365	0.646
			0.3704	0.6967		0.3651	0.6531		0.3651	0.6441
			0.3705	0.6969		0.3652	0.6524		0.3652	0.6437
			0.3706	0.6964		0.3653	0.6511		0.3653	0.6403
			0.3707	0.6952		0.3654	0.652		0.3654	0.6404
			0.3708	0.696		0.3655	0.6507		0.3655	0.6397
			0.3709	0.6954		0.3656	0.6497		0.3656	0.6362
			0.371	0.6952		0.3657	0.6508		0.3657	0.6352
			0.3711	0.6936		0.3658	0.6496		0.3658	0.6348
			0.3712	0.6946		0.3659	0.649		0.3659	0.6325
			0.3713	0.6938		0.366	0.6499		0.366	0.6325
			0.3714	0.6947		0.3661	0.6486		0.3661	0.6307
			0.3715	0.6939		0.3662	0.6488		0.3662	0.6289
			0.3716	0.6952		0.3663	0.6496		0.3663	0.6292
			0.3718	0.6965		0.3664	0.6487		0.3664	0.6277
			0.3719	0.6952		0.3665	0.6533		0.3665	0.6313
			0.372	0.695		0.3666	0.6513		0.3666	0.6305
			0.3721	0.697		0.3667	0.6508		0.3667	0.6284
			0.3722	0.697		0.3668	0.6527		0.3668	0.6283
			0.3723	0.6975		0.3669	0.6513		0.3669	0.6278
			0.3724	0.6957		0.367	0.651		0.367	0.6284
			0.3725	0.6961		0.3672	0.6505		0.3672	0.6256
			0.3726	0.6967		0.3673	0.6488		0.3673	0.626
			0.3727	0.6959		0.3674	0.6482		0.3674	0.6267
			0.3728	0.6957		0.3674	0.6466		0.3674	0.6254
			0.3728	0.696		0.3675	0.6459		0.3675	0.6236
			0.3729	0.6961		0.3677	0.6444		0.3676	0.6219
			0.373	0.6976		0.3677	0.6442		0.3677	0.622
			0.3731	0.6985		0.3678	0.644		0.3678	0.6217
			0.3732	0.6975		0.3679	0.6441		0.3679	0.623
			0.3733	0.6975		0.368	0.6435		0.368	0.6222
			0.3734	0.6961		0.3681	0.6424		0.3681	0.6231
			0.3735	0.6959		0.3682	0.6405		0.3682	0.6213
			0.3736	0.6971		0.3683	0.6407		0.3683	0.6199
			0.3737	0.6977		0.3684	0.6397		0.3684	0.6186
			0.3738	0.6984		0.3685	0.6395		0.3685	0.6177
			0.3739	0.6973		0.3685	0.6374		0.3685	0.6168
			0.3741	0.6979		0.3686	0.6357		0.3686	0.6164
			0.3741	0.698		0.3687	0.6368		0.3687	0.6161
			0.3742	0.6982		0.3689	0.6392		0.3689	0.6167
			0.3744	0.6961		0.369	0.638		0.369	0.6178
			0.3745	0.6972		0.3691	0.6373		0.3691	0.6184
			0.3746	0.6974		0.3692	0.6353		0.3692	0.6175
			0.3747	0.6955		0.3693	0.636		0.3693	0.6185
			0.3748	0.6953		0.3694	0.6345		0.3694	0.6176
			0.3749	0.6957		0.3694	0.6345		0.3694	0.6178
			0.375	0.6951		0.3695	0.6334		0.3695	0.6165
			0.375	0.6958		0.3696	0.6317		0.3696	0.615
			0.3751	0.6956		0.3697	0.6284		0.3697	0.6138
			0.3752	0.6963		0.3698	0.6269		0.3698	0.6126
			0.3754	0.6966		0.3699	0.6262		0.3699	0.6114
			0.3755	0.696		0.37	0.6267		0.37	0.6128
			0.3756	0.6957		0.3701	0.6241		0.3701	0.6101
			0.3757	0.6954		0.3702	0.6234		0.3702	0.6104
			0.3758	0.6967		0.3704	0.6214		0.3704	0.61
			0.3759	0.6941		0.3705	0.6187		0.3705	0.6085
			0.3759	0.692		0.3705	0.6156		0.3705	0.6078
			0.3761	0.6926		0.3706	0.614		0.3706	0.6058
			0.3762	0.6936		0.3707	0.613		0.3707	0.6056
			0.3763	0.6936		0.3708	0.6108		0.3708	0.6051
			0.3764	0.6928		0.3709	0.6092		0.3709	0.6054
			0.3765	0.6936		0.371	0.6081		0.371	0.606
			0.3766	0.6939		0.3712	0.6095		0.3712	0.6055
			0.3767	0.6933		0.3713	0.6069		0.3713	0.6054
			0.3768	0.6942		0.3714	0.6054		0.3714	0.6058
			0.3769	0.695		0.3715	0.6053		0.3715	0.606
			0.377	0.6971		0.3716	0.6054		0.3716	0.6045
			0.3771	0.6967		0.3717	0.6061		0.3717	0.6065
			0.3772	0.6947		0.3718	0.6035		0.3718	0.6056
			0.3773	0.6936		0.3719	0.6		0.3719	0.6046
			0.3774	0.6938		0.372	0.5993		0.372	0.6031
			0.3775	0.6937		0.3721	0.5994		0.3721	0.6035
			0.3776	0.6931		0.3722	0.5984		0.3722	0.6038
			0.3777	0.6909		0.3723	0.5971		0.3723	0.604
			0.3778	0.6896		0.3724	0.5969		0.3724	0.6034
			0.3779	0.6889		0.3725	0.5951		0.3725	0.6025
			0.3779	0.6876		0.3726	0.5946		0.3726	0.6022
			0.378	0.688		0.3727	0.5946		0.3727	0.6018
			0.3781	0.6892		0.3728	0.5946		0.3728	0.6013
			0.3782	0.6875		0.3729	0.5936		0.3729	0.6012
			0.3783	0.6875		0.373	0.5942		0.373	0.6007
			0.3784	0.6872		0.3731	0.5956		0.3731	0.602
			0.3785	0.6867		0.3732	0.593		0.3732	0.6011
			0.3786	0.6857		0.3733	0.5937		0.3733	0.6014
			0.3787	0.6855		0.3734	0.5921		0.3734	0.6024
			0.3788	0.6835		0.3735	0.5902		0.3735	0.6007
			0.3789	0.6851		0.3736	0.5889		0.3736	0.6003
			0.379	0.6859		0.3737	0.5893		0.3737	0.6006
			0.3791	0.6862		0.3738	0.5908		0.3738	0.5996
			0.3793	0.6871		0.3739	0.5915		0.3739	0.5994
			0.3794	0.6861		0.374	0.5904		0.374	0.5955
			0.3795	0.6856		0.3741	0.5906		0.3741	0.5939
			0.3796	0.6854		0.3742	0.5882		0.3741	0.5908
			0.3797	0.6857		0.3742	0.5885		0.3742	0.5918
			0.3798	0.6863		0.3743	0.5903		0.3743	0.5922
			0.3799	0.6857		0.3744	0.5913		0.3744	0.5935
			0.38	0.6867		0.3745	0.5925		0.3745	0.5938
			0.3801	0.6866		0.3746	0.5909		0.3746	0.5937
			0.3802	0.6852		0.3747	0.5901		0.3747	0.5945
			0.3803	0.6843		0.3748	0.5875		0.3748	0.5933
			0.3804	0.6822		0.3748	0.5891		0.3748	0.5942
			0.3805	0.6818		0.3749	0.5889		0.3749	0.5955
			0.3805	0.6811		0.375	0.5892		0.375	0.5944
			0.3806	0.6809		0.3752	0.5904		0.3751	0.5936
			0.3807	0.6804		0.3753	0.5922		0.3753	0.595
			0.3808	0.6793		0.3754	0.5909		0.3754	0.5942
			0.3809	0.6778		0.3754	0.5916		0.3754	0.5937
			0.381	0.677		0.3755	0.5925		0.3755	0.5947
			0.3811	0.6763		0.3756	0.5908		0.3756	0.5937
			0.3812	0.6758		0.3757	0.5896		0.3757	0.5906
			0.3813	0.6749		0.3758	0.5896		0.3758	0.5917
			0.3814	0.6743		0.3759	0.5887		0.3759	0.591
			0.3815	0.6723		0.376	0.5887		0.376	0.5902
			0.3816	0.6724		0.3761	0.5873		0.3761	0.5889
			0.3817	0.6713		0.3762	0.5869		0.3762	0.5895
			0.3818	0.6697		0.3763	0.5873		0.3763	0.5893
			0.3819	0.6701		0.3764	0.5824		0.3764	0.5855
			0.382	0.6702		0.3765	0.5824		0.3765	0.583
			0.3821	0.6694		0.3766	0.5813		0.3766	0.5817
			0.3822	0.671		0.3767	0.5809		0.3767	0.5799
			0.3823	0.6707		0.3768	0.5813		0.3768	0.5805
			0.3824	0.6718		0.3769	0.5811		0.3769	0.5797
			0.3825	0.6712		0.3769	0.5797		0.3769	0.5808
			0.3826	0.6713		0.3771	0.5803		0.3771	0.5782
			0.3827	0.6722		0.3772	0.5811		0.3772	0.578
			0.3828	0.6701		0.3773	0.5805		0.3773	0.579
			0.3829	0.6707		0.3774	0.5813		0.3774	0.579
			0.383	0.6699		0.3775	0.5809		0.3775	0.5788
			0.3831	0.6686		0.3776	0.5795		0.3776	0.578
			0.3832	0.6662		0.3776	0.5806		0.3776	0.5798
			0.3833	0.6657		0.3778	0.5797		0.3778	0.5795
			0.3833	0.6681		0.3779	0.5794		0.3779	0.5788
			0.3834	0.6669		0.3779	0.5805		0.3779	0.578
			0.3835	0.6672		0.378	0.5797		0.378	0.5787
			0.3836	0.6676		0.3782	0.58		0.3781	0.5805
			0.3837	0.6677		0.3783	0.5801		0.3783	0.5796
			0.3838	0.6687		0.3783	0.58		0.3783	0.5802
			0.3839	0.6676		0.3784	0.5783		0.3784	0.5807
			0.384	0.6662		0.3785	0.5813		0.3785	0.5823
			0.3841	0.6643		0.3786	0.5826		0.3786	0.583
			0.3842	0.6646		0.3787	0.5817		0.3787	0.5833
			0.3843	0.666		0.3788	0.5809		0.3788	0.5822
			0.3844	0.6657		0.3789	0.5804		0.3789	0.5829
			0.3845	0.6635		0.379	0.5808		0.379	0.5824
			0.3846	0.6648		0.3791	0.5778		0.3791	0.5802
			0.3847	0.6633		0.3792	0.5755		0.3792	0.5811
			0.3848	0.6633		0.3793	0.5754		0.3793	0.5797
			0.3849	0.6622		0.3794	0.5746		0.3794	0.5789
			0.385	0.662		0.3795	0.5734		0.3795	0.5797
			0.3851	0.6613		0.3796	0.5732		0.3796	0.5792
			0.3852	0.6602		0.3797	0.5726		0.3797	0.5799
			0.3852	0.6595		0.3798	0.5715		0.3798	0.5797
			0.3853	0.6585		0.3799	0.5682		0.3799	0.5781
			0.3854	0.658		0.38	0.5694		0.38	0.5833
			0.3855	0.6575		0.38	0.5682		0.38	0.5827
			0.3856	0.6583		0.3801	0.5671		0.3801	0.5823
			0.3857	0.6595		0.3802	0.5693		0.3802	0.5818
			0.3858	0.6594		0.3803	0.572		0.3803	0.5824
			0.3859	0.6578		0.3804	0.5734		0.3804	0.5821
			0.386	0.6582		0.3805	0.572		0.3805	0.5815
			0.386	0.6566		0.3806	0.5706		0.3806	0.5796
			0.3861	0.6575		0.3807	0.5709		0.3807	0.5794
			0.3862	0.6592		0.3807	0.5698		0.3807	0.5776
			0.3864	0.6575		0.3808	0.5675		0.3808	0.5773
			0.3865	0.6567		0.3809	0.5668		0.3809	0.5766
			0.3865	0.6587		0.381	0.5702		0.381	0.5787
			0.3867	0.6579		0.3811	0.5686		0.3811	0.5758
			0.3867	0.655		0.3812	0.5668		0.3812	0.5767
			0.3868	0.6537		0.3814	0.5648		0.3814	0.5746
			0.387	0.6534		0.3815	0.5653		0.3814	0.5737
			0.3871	0.6542		0.3816	0.5666		0.3816	0.5748
			0.3872	0.6543		0.3816	0.5667		0.3816	0.575
			0.3873	0.653		0.3817	0.5669		0.3817	0.5733
			0.3873	0.6506		0.3818	0.567		0.3818	0.5745
			0.3874	0.6523		0.3819	0.567		0.3819	0.5724
			0.3876	0.6511		0.382	0.5663		0.382	0.5732
			0.3877	0.6535		0.382	0.566		0.382	0.5737
			0.3878	0.6523		0.3821	0.5648		0.3821	0.5748
			0.3878	0.651		0.3822	0.563		0.3822	0.5748
			0.3879	0.6493		0.3823	0.5639		0.3823	0.5733
			0.388	0.6497		0.3824	0.5664		0.3824	0.5733
			0.3881	0.6487		0.3825	0.5648		0.3825	0.5701
			0.3882	0.6473		0.3826	0.5637		0.3826	0.5684
			0.3883	0.6483		0.3827	0.5661		0.3827	0.5677
			0.3884	0.649		0.3828	0.5663		0.3828	0.5645
			0.3885	0.647		0.3829	0.566		0.3829	0.5606
			0.3886	0.6465		0.383	0.5665		0.383	0.5624
			0.3887	0.6443		0.3831	0.5689		0.3831	0.5608
			0.3888	0.6441		0.3832	0.5673		0.3832	0.5572
			0.3889	0.6426		0.3833	0.5677		0.3833	0.5576
			0.389	0.6416		0.3834	0.5685		0.3834	0.5564
			0.3891	0.6398		0.3835	0.5711		0.3835	0.5578
			0.3892	0.6385		0.3836	0.5701		0.3836	0.5601
			0.3892	0.6376		0.3836	0.5697		0.3836	0.5628
			0.3893	0.6363		0.3838	0.5697		0.3838	0.5614
			0.3894	0.6338		0.3839	0.5677		0.3839	0.559
			0.3895	0.6311		0.384	0.5664		0.384	0.5546
			0.3896	0.6273		0.384	0.5658		0.384	0.5533
			0.3897	0.625		0.3841	0.5683		0.3841	0.5545
			0.3898	0.624		0.3842	0.568		0.3842	0.552
			0.3899	0.6221		0.3843	0.5668		0.3843	0.5502
			0.39	0.6228		0.3844	0.5642		0.3844	0.5478
			0.3901	0.6214		0.3845	0.5632		0.3845	0.5444
			0.3902	0.6218		0.3846	0.5623		0.3846	0.5439
			0.3903	0.6195		0.3847	0.5612		0.3847	0.5423
			0.3903	0.6171		0.3848	0.5598		0.3848	0.5397
			0.3904	0.6175		0.3849	0.5586		0.3849	0.5388
			0.3905	0.617		0.385	0.5562		0.385	0.5348
			0.3906	0.6151		0.3851	0.5566		0.3851	0.5349
			0.3907	0.6148		0.3852	0.5538		0.3852	0.5356
			0.3908	0.6146		0.3853	0.5515		0.3853	0.5357
			0.3909	0.6142		0.3854	0.5501		0.3854	0.5322
			0.391	0.6159		0.3855	0.5482		0.3855	0.5309
			0.3911	0.6174		0.3855	0.548		0.3855	0.5301
			0.3912	0.6175		0.3856	0.5474		0.3856	0.5316
			0.3913	0.6174		0.3857	0.5464		0.3857	0.5282
			0.3914	0.6178		0.3858	0.5445		0.3858	0.5276
			0.3915	0.6179		0.3859	0.5438		0.3859	0.525
			0.3916	0.6174		0.386	0.5421		0.386	0.5236
			0.3916	0.6164		0.3861	0.5422		0.3861	0.5249
			0.3917	0.6145		0.3861	0.5393		0.3861	0.5244
			0.3918	0.6136		0.3862	0.5377		0.3862	0.5226
			0.3919	0.6109		0.3863	0.5388		0.3863	0.5209
			0.392	0.6104		0.3864	0.5389		0.3864	0.5198
			0.3921	0.6085		0.3865	0.536		0.3865	0.5208
			0.3922	0.6065		0.3866	0.5361		0.3866	0.5185
			0.3923	0.6072		0.3867	0.5364		0.3867	0.5154
			0.3924	0.6062		0.3868	0.5331		0.3868	0.515
			0.3925	0.6045		0.3869	0.5343		0.3869	0.5151
			0.3926	0.6052		0.387	0.5347		0.387	0.5168
			0.3927	0.6068		0.3871	0.5342		0.3871	0.5136
			0.3928	0.6069		0.3872	0.5342		0.3872	0.5114
			0.3929	0.6047		0.3872	0.5333		0.3872	0.5109
			0.3929	0.6068		0.3873	0.5317		0.3873	0.5092
			0.393	0.6056		0.3874	0.5333		0.3874	0.5098
			0.3931	0.6064		0.3875	0.5341		0.3875	0.513
			0.3932	0.6055		0.3876	0.5334		0.3876	0.5132
			0.3933	0.6044		0.3877	0.5327		0.3877	0.5118
			0.3934	0.6046		0.3878	0.5324		0.3878	0.5105
			0.3935	0.6037		0.3879	0.5298		0.3879	0.509
			0.3936	0.6043		0.388	0.5251		0.388	0.5058
			0.3937	0.6042		0.3881	0.5237		0.3881	0.5046
			0.3937	0.6032		0.3882	0.523		0.3882	0.5051
			0.3938	0.603		0.3882	0.5242		0.3882	0.5026
			0.394	0.6032		0.3883	0.5259		0.3883	0.5041
			0.3941	0.6036		0.3884	0.5263		0.3884	0.5039
			0.3942	0.6049		0.3885	0.5275		0.3885	0.5032
			0.3942	0.6046		0.3886	0.5294		0.3886	0.5061
			0.3943	0.6073		0.3886	0.5285		0.3886	0.5076
			0.3944	0.6063		0.3887	0.5294		0.3887	0.5086
			0.3945	0.6064		0.3888	0.5267		0.3888	0.5098
			0.3946	0.6071		0.3889	0.5248		0.3889	0.509
			0.3947	0.6069		0.389	0.5233		0.389	0.5076
			0.3948	0.6061		0.3891	0.5244		0.3891	0.5072
			0.3949	0.6069		0.3892	0.5233		0.3892	0.5006
			0.395	0.6078		0.3893	0.5225		0.3893	0.5007
			0.3951	0.6069		0.3894	0.5229		0.3894	0.5039
			0.3951	0.6059		0.3895	0.5211		0.3895	0.5022
			0.3952	0.6067		0.3895	0.5193		0.3895	0.5005
			0.3953	0.6064		0.3896	0.5173		0.3896	0.5006
			0.3954	0.6039		0.3897	0.5159		0.3897	0.4989
			0.3955	0.6073		0.3898	0.5174		0.3898	0.4988
			0.3956	0.6072		0.3899	0.5167		0.3899	0.4976
			0.3957	0.6054		0.39	0.5189		0.39	0.4968
			0.3957	0.6073		0.39	0.5194		0.39	0.4981
			0.3958	0.6083		0.3901	0.5193		0.3901	0.4986
			0.3959	0.6092		0.3902	0.5156		0.3902	0.4966
			0.396	0.6085		0.3903	0.5177		0.3903	0.4966
			0.3961	0.6097		0.3904	0.5193		0.3904	0.4952
			0.3962	0.6099		0.3905	0.5203		0.3905	0.4944
			0.3963	0.6088		0.3906	0.5206		0.3906	0.4952
			0.3964	0.6091		0.3907	0.5195		0.3907	0.4947
			0.3965	0.6101		0.3908	0.5178		0.3908	0.4943
			0.3966	0.6107		0.3909	0.5185		0.3908	0.4947
			0.3966	0.6132		0.3909	0.5166		0.3909	0.4936
			0.3967	0.6114		0.391	0.5168		0.391	0.4949
			0.3968	0.6114		0.3911	0.5142		0.3911	0.4941
			0.3969	0.6093		0.3912	0.5123		0.3912	0.4928
			0.397	0.6085		0.3913	0.5132		0.3913	0.4891
			0.3971	0.6073		0.3914	0.5154		0.3914	0.4882
			0.3972	0.6056		0.3915	0.5138		0.3915	0.4885
			0.3972	0.6032		0.3916	0.5102		0.3916	0.4873
			0.3973	0.6022		0.3917	0.511		0.3917	0.491
			0.3974	0.6023		0.3918	0.5084		0.3917	0.4906
			0.3975	0.6027		0.3918	0.509		0.3918	0.4905
			0.3976	0.6011		0.3919	0.5077		0.3919	0.4929
			0.3977	0.6003		0.392	0.5056		0.392	0.4949
			0.3978	0.599		0.3921	0.5064		0.3921	0.4923
			0.3979	0.5983		0.3922	0.5043		0.3922	0.4953
			0.398	0.5968		0.3923	0.5047		0.3923	0.496
			0.3981	0.595		0.3923	0.5024		0.3923	0.4948
			0.3982	0.5948		0.3924	0.5025		0.3924	0.4958
			0.3983	0.5938		0.3926	0.5002		0.3925	0.4968
			0.3983	0.5929		0.3927	0.4988		0.3927	0.4949
			0.3984	0.5892		0.3927	0.4995		0.3927	0.493
			0.3985	0.5876		0.3928	0.4981		0.3928	0.4929
			0.3986	0.5867		0.3929	0.496		0.3929	0.4919
			0.3987	0.586		0.393	0.4959		0.393	0.4937
			0.3988	0.5847		0.3931	0.4948		0.3931	0.4933
			0.3989	0.5851		0.3932	0.4931		0.3932	0.4933
			0.3989	0.5841		0.3933	0.4929		0.3933	0.4931
			0.399	0.5874		0.3934	0.4909		0.3934	0.4932
			0.3991	0.5868		0.3935	0.4919		0.3935	0.4933
			0.3992	0.5855		0.3936	0.4904		0.3936	0.4913
			0.3993	0.5846		0.3937	0.4909		0.3937	0.49
			0.3994	0.5874		0.3938	0.4888		0.3938	0.49
			0.3995	0.5886		0.3939	0.4859		0.3939	0.4899
			0.3995	0.5875		0.3939	0.4847		0.3939	0.4892
			0.3996	0.5871		0.394	0.4838		0.394	0.4909
			0.3997	0.5879		0.3941	0.482		0.3941	0.4896
			0.3998	0.589		0.3942	0.4838		0.3942	0.4885
			0.3999	0.5876		0.3942	0.4822		0.3942	0.4872
			0.4	0.5874		0.3943	0.4813		0.3943	0.4881
			0.4001	0.5856		0.3944	0.482		0.3944	0.4862
			0.4002	0.5872		0.3945	0.4811		0.3945	0.4866
			0.4003	0.5855		0.3946	0.4811		0.3946	0.4832
			0.4004	0.584		0.3947	0.4795		0.3947	0.4824
			0.4005	0.5836		0.3948	0.4775		0.3948	0.4796
			0.4006	0.5828		0.3949	0.4759		0.3949	0.4791
			0.4007	0.584		0.395	0.4799		0.395	0.4806
			0.4008	0.5835		0.3951	0.4788		0.3951	0.4784
			0.4008	0.5832		0.3951	0.4793		0.3951	0.4793
			0.4009	0.5826		0.3952	0.4808		0.3952	0.4813
			0.4011	0.5839		0.3953	0.4784		0.3953	0.4821
			0.4011	0.584		0.3954	0.4781		0.3954	0.4806
			0.4012	0.5852		0.3955	0.479		0.3955	0.4775
			0.4013	0.5856		0.3956	0.4772		0.3956	0.4757
			0.4014	0.5892		0.3957	0.4795		0.3957	0.4764
			0.4014	0.5877		0.3957	0.4815		0.3957	0.4792
			0.4015	0.5893		0.3958	0.4799		0.3958	0.4812
			0.4016	0.5875		0.3959	0.481		0.3959	0.4782
			0.4017	0.5858		0.396	0.4811		0.396	0.4795
			0.4018	0.5851		0.3961	0.4811		0.3961	0.4792
			0.4019	0.5847		0.3962	0.484		0.3962	0.4795
			0.402	0.5832		0.3963	0.4829		0.3963	0.4795
			0.4021	0.5846		0.3964	0.4834		0.3964	0.4789
			0.4022	0.5817		0.3965	0.4816		0.3965	0.4757
			0.4023	0.5842		0.3965	0.4819		0.3965	0.4749
			0.4024	0.5825		0.3966	0.4824		0.3966	0.4736
			0.4025	0.5817		0.3967	0.4826		0.3967	0.4713
			0.4025	0.5826		0.3968	0.483		0.3968	0.4702
			0.4027	0.5819		0.3969	0.4879		0.3969	0.4701
			0.4027	0.5833		0.3969	0.4867		0.3969	0.4695
			0.4028	0.5836		0.397	0.4882		0.397	0.4667
			0.4029	0.5844		0.3971	0.4897		0.3971	0.4679
			0.403	0.5833		0.3972	0.4882		0.3972	0.4647
			0.4031	0.5809		0.3973	0.4881		0.3973	0.4652
			0.4031	0.579		0.3974	0.486		0.3974	0.4651
			0.4032	0.5779		0.3974	0.4843		0.3974	0.4624
			0.4033	0.5759		0.3975	0.4862		0.3975	0.4618
			0.4034	0.5739		0.3976	0.4842		0.3976	0.4593
			0.4035	0.5725		0.3977	0.4844		0.3977	0.4551
			0.4036	0.5726		0.3978	0.4855		0.3978	0.455
			0.4037	0.573		0.3979	0.4855		0.3979	0.4544
			0.4038	0.5734		0.398	0.4875		0.398	0.4525
			0.4039	0.5724		0.398	0.4877		0.398	0.4537
			0.4039	0.5722		0.3981	0.4872		0.3981	0.4515
			0.404	0.571		0.3982	0.4889		0.3982	0.4502
			0.4041	0.5717		0.3983	0.489		0.3983	0.4505
			0.4042	0.5719		0.3984	0.4876		0.3984	0.4481
			0.4043	0.5697		0.3985	0.4877		0.3985	0.4485
			0.4044	0.5711		0.3986	0.4868		0.3986	0.4487
			0.4045	0.5691		0.3986	0.4877		0.3986	0.4486
			0.4046	0.5676		0.3987	0.4889		0.3987	0.4481
			0.4046	0.5681		0.3988	0.4885		0.3988	0.4491
			0.4047	0.5674		0.3989	0.4885		0.3989	0.4487
			0.4048	0.5668		0.399	0.489		0.399	0.4455
			0.4049	0.5608		0.3991	0.4897		0.3991	0.4453
			0.405	0.561		0.3991	0.4877		0.3991	0.4479
			0.405	0.56		0.3992	0.4845		0.3992	0.4482
			0.4051	0.5603		0.3993	0.4834		0.3993	0.4477
			0.4052	0.5625		0.3994	0.4807		0.3994	0.4471
			0.4053	0.5598		0.3995	0.4801		0.3995	0.4466
			0.4054	0.5597		0.3996	0.4783		0.3996	0.4456
			0.4054	0.5569		0.3997	0.4752		0.3997	0.4433
			0.4055	0.5553		0.3998	0.4753		0.3997	0.4414
			0.4056	0.5525		0.3998	0.4735		0.3998	0.4392
			0.4057	0.5506		0.3999	0.4744		0.3999	0.4386
			0.4058	0.5485		0.4	0.476		0.4	0.4383
			0.4059	0.5481		0.4	0.4749		0.4	0.4391
			0.4059	0.5493		0.4001	0.472		0.4001	0.4396
			0.406	0.5479		0.4002	0.4692		0.4002	0.4382
			0.4061	0.5464		0.4003	0.4685		0.4003	0.4376
			0.4062	0.5464		0.4004	0.4666		0.4004	0.4373
			0.4063	0.5442		0.4005	0.4696		0.4005	0.437
			0.4064	0.5405		0.4006	0.4688		0.4006	0.4372
			0.4065	0.537		0.4006	0.4653		0.4006	0.4355
			0.4066	0.5369		0.4007	0.4662		0.4007	0.4368
			0.4067	0.5366		0.4008	0.4651		0.4008	0.4359
			0.4067	0.5359		0.4009	0.464		0.4009	0.4349
			0.4068	0.5332		0.401	0.4612		0.401	0.4357
			0.4069	0.5334		0.401	0.4612		0.401	0.4369
			0.4069	0.5314		0.4011	0.4619		0.4011	0.4394
			0.407	0.5324		0.4012	0.4611		0.4012	0.4382
			0.4071	0.5306		0.4013	0.4612		0.4013	0.4381
			0.4072	0.5301		0.4014	0.4582		0.4014	0.4383
			0.4073	0.5316		0.4015	0.457		0.4015	0.4372
			0.4074	0.5317		0.4016	0.4576		0.4016	0.4377
			0.4075	0.5299		0.4017	0.4566		0.4017	0.4384
			0.4076	0.5292		0.4017	0.4563		0.4017	0.438
			0.4076	0.5292		0.4019	0.4547		0.4019	0.4359
			0.4077	0.5315		0.4019	0.4514		0.4019	0.4365
			0.4078	0.5285		0.402	0.4512		0.402	0.4366
			0.4079	0.5285		0.4021	0.4503		0.4021	0.4355
			0.408	0.5286		0.4022	0.4514		0.4022	0.4356
			0.4081	0.527		0.4022	0.45		0.4022	0.4357
			0.4082	0.5238		0.4023	0.4503		0.4023	0.4355
			0.4083	0.5228		0.4024	0.4487		0.4024	0.4348
			0.4084	0.5223		0.4025	0.4476		0.4025	0.4325
			0.4084	0.5213		0.4026	0.4496		0.4026	0.434
			0.4085	0.5211		0.4027	0.4463		0.4027	0.4331
			0.4086	0.5208		0.4028	0.4439		0.4028	0.4324
			0.4087	0.5231		0.4029	0.4439		0.4029	0.4327
			0.4088	0.5224		0.403	0.442		0.403	0.4313
			0.4089	0.5237		0.403	0.441		0.403	0.4326
			0.4089	0.5209		0.4031	0.4395		0.4031	0.4321
			0.409	0.5198		0.4032	0.4383		0.4032	0.4328
			0.4091	0.5201		0.4033	0.4368		0.4033	0.433
			0.4092	0.5191		0.4034	0.4388		0.4034	0.4332
			0.4093	0.5197		0.4035	0.4415		0.4035	0.433
			0.4094	0.5198		0.4036	0.4389		0.4036	0.4325
			0.4095	0.5202		0.4037	0.4408		0.4036	0.4328
			0.4096	0.5205		0.4038	0.4422		0.4038	0.4319
			0.4097	0.5204		0.4038	0.4427		0.4038	0.4307
			0.4097	0.5204		0.4039	0.4426		0.4039	0.4279
			0.4098	0.5192		0.404	0.4413		0.404	0.4279
			0.4099	0.5174		0.404	0.4416		0.404	0.4272
			0.41	0.5158		0.4041	0.4414		0.4041	0.4278
			0.41	0.5112		0.4042	0.4405		0.4042	0.4277
			0.4101	0.5116		0.4043	0.4395		0.4043	0.4252
			0.4102	0.5085		0.4044	0.4411		0.4044	0.4226
			0.4103	0.5076		0.4045	0.4394		0.4045	0.4226
			0.4104	0.5097		0.4046	0.4417		0.4046	0.4236
			0.4105	0.5115		0.4046	0.4409		0.4046	0.4239
			0.4106	0.5134		0.4047	0.4381		0.4047	0.4229
			0.4107	0.5145		0.4048	0.4395		0.4048	0.4216
			0.4107	0.5124		0.4049	0.4391		0.4049	0.4208
			0.4108	0.5137		0.405	0.441		0.405	0.4164
			0.4109	0.5104		0.4051	0.4402		0.4051	0.4129
			0.411	0.5097		0.4052	0.441		0.4051	0.4138
			0.411	0.5083		0.4052	0.4432		0.4052	0.414
			0.4111	0.5065		0.4053	0.4438		0.4053	0.4145
			0.4112	0.5077		0.4054	0.4395		0.4054	0.4118
			0.4113	0.5047		0.4055	0.4398		0.4055	0.4104
			0.4113	0.503		0.4055	0.4395		0.4055	0.4104
			0.4114	0.5009		0.4056	0.4381		0.4056	0.4117
			0.4115	0.5		0.4057	0.4389		0.4057	0.4139
			0.4116	0.4989		0.4058	0.4388		0.4058	0.4125
			0.4117	0.4985		0.4059	0.4406		0.4059	0.4098
			0.4118	0.5022		0.4059	0.4391		0.4059	0.4089
			0.4118	0.5006		0.406	0.4357		0.406	0.4076
			0.4119	0.502		0.4061	0.4376		0.4061	0.4056
			0.412	0.5012		0.4062	0.4389		0.4062	0.4049
			0.4121	0.5006		0.4062	0.4387		0.4062	0.4022
			0.4122	0.4988		0.4063	0.4407		0.4063	0.4027
			0.4123	0.4987		0.4064	0.439		0.4064	0.407
			0.4124	0.5		0.4065	0.4392		0.4065	0.4064
			0.4125	0.5004		0.4065	0.4409		0.4065	0.4038
			0.4125	0.5017		0.4066	0.4392		0.4066	0.4006
			0.4126	0.5012		0.4067	0.4403		0.4067	0.3981
			0.4127	0.4989		0.4068	0.4405		0.4068	0.3996
			0.4128	0.5019		0.4068	0.4423		0.4068	0.4002
			0.4129	0.5017		0.4069	0.445		0.4069	0.3971
			0.413	0.5029		0.407	0.4419		0.407	0.3953
			0.4131	0.5042		0.4071	0.4439		0.4071	0.3946
			0.4132	0.5032		0.4072	0.4416		0.4072	0.3944
			0.4133	0.5024		0.4073	0.4397		0.4073	0.3916
			0.4134	0.5031		0.4074	0.4391		0.4074	0.3925
			0.4134	0.5046		0.4075	0.4363		0.4075	0.391
			0.4135	0.5049		0.4076	0.4327		0.4076	0.3858
			0.4136	0.5021		0.4077	0.432		0.4077	0.3848
			0.4137	0.5009		0.4078	0.4296		0.4077	0.3844
			0.4138	0.5008		0.4078	0.4301		0.4078	0.3826
			0.4138	0.5013		0.4079	0.4279		0.4079	0.3798
			0.4139	0.4959		0.408	0.4305		0.408	0.3811
			0.414	0.4974		0.4081	0.4299		0.4081	0.381
			0.4141	0.4954		0.4082	0.427		0.4082	0.3804
			0.4142	0.496		0.4082	0.4259		0.4082	0.3814
			0.4143	0.4949		0.4083	0.4234		0.4083	0.3811
			0.4144	0.4961		0.4084	0.4197		0.4084	0.3814
			0.4144	0.4965		0.4085	0.4163		0.4085	0.3815
			0.4145	0.4925		0.4086	0.418		0.4086	0.3822
			0.4146	0.4942		0.4087	0.4183		0.4087	0.3832
			0.4147	0.4915		0.4087	0.4184		0.4087	0.3848
			0.4148	0.4887		0.4088	0.417		0.4088	0.3832
			0.4149	0.4877		0.4089	0.4145		0.4089	0.3835
			0.415	0.4883		0.409	0.4087		0.409	0.3867
			0.415	0.4893		0.4091	0.4104		0.4091	0.3893
			0.4151	0.4859		0.4092	0.4119		0.4092	0.3898
			0.4152	0.4859		0.4093	0.4095		0.4092	0.3925
			0.4153	0.4836		0.4093	0.4082		0.4093	0.3911
			0.4153	0.4844		0.4094	0.4064		0.4094	0.3912
			0.4154	0.4835		0.4095	0.405		0.4095	0.3909
			0.4155	0.484		0.4096	0.4009		0.4096	0.3871
			0.4156	0.4812		0.4096	0.3968		0.4096	0.3844
			0.4157	0.4806		0.4097	0.3926		0.4097	0.385
			0.4157	0.4794		0.4098	0.3909		0.4098	0.3839
			0.4158	0.4781		0.4099	0.39		0.4099	0.3827
			0.4159	0.4754		0.41	0.3852		0.41	0.3822
			0.416	0.4747		0.41	0.383		0.41	0.3823
			0.416	0.4746		0.4101	0.381		0.4101	0.3789
			0.4161	0.474		0.4102	0.3784		0.4102	0.3794
			0.4162	0.471		0.4103	0.3819		0.4103	0.3802
			0.4163	0.4706		0.4103	0.3825		0.4103	0.3784
			0.4163	0.4678		0.4104	0.3813		0.4104	0.3813
			0.4164	0.4679		0.4105	0.3795		0.4105	0.3791
			0.4165	0.4691		0.4106	0.3755		0.4106	0.3771
			0.4165	0.47		0.4106	0.3744		0.4106	0.3791
			0.4167	0.4686		0.4107	0.3728		0.4107	0.3783
			0.4167	0.4672		0.4108	0.3704		0.4108	0.3812
			0.4168	0.4671		0.4109	0.3666		0.4109	0.3776
			0.4169	0.4672		0.411	0.3675		0.411	0.3745
			0.417	0.4673		0.4111	0.3661		0.4111	0.3756
			0.417	0.465		0.4111	0.3686		0.4111	0.3768
			0.4171	0.4676		0.4112	0.3687		0.4112	0.3772
			0.4172	0.4654		0.4113	0.3674		0.4113	0.3758
			0.4173	0.4652		0.4114	0.3679		0.4114	0.3724
			0.4174	0.4678		0.4114	0.368		0.4114	0.3712
			0.4175	0.4684		0.4115	0.3677		0.4115	0.3715
			0.4175	0.4693		0.4116	0.3673		0.4116	0.371
			0.4176	0.4697		0.4116	0.3663		0.4116	0.3752
			0.4177	0.4662		0.4117	0.3651		0.4117	0.3737
			0.4178	0.4646		0.4118	0.3636		0.4118	0.3725
			0.4179	0.462		0.4119	0.3625		0.4119	0.3714
			0.418	0.467		0.412	0.3617		0.412	0.3699
			0.418	0.465		0.4121	0.3611		0.4121	0.3692
			0.4181	0.4652		0.4122	0.3615		0.4122	0.3701
			0.4182	0.4666		0.4122	0.3623		0.4122	0.3689
			0.4183	0.4672		0.4123	0.3639		0.4123	0.3706
			0.4184	0.4687		0.4124	0.3615		0.4124	0.3703
			0.4185	0.4675		0.4125	0.3625		0.4125	0.3694
			0.4186	0.4688		0.4126	0.3631		0.4126	0.3701
			0.4186	0.472		0.4126	0.3631		0.4126	0.3678
			0.4187	0.4702		0.4127	0.3612		0.4127	0.3656
			0.4188	0.4677		0.4128	0.3612		0.4128	0.3653
			0.4189	0.4654		0.4129	0.3617		0.4129	0.3634
			0.4189	0.4638		0.413	0.3608		0.413	0.3649
			0.419	0.4631		0.413	0.3605		0.413	0.3615
			0.4191	0.4617		0.4131	0.36		0.4131	0.3601
			0.4191	0.4599		0.4132	0.3614		0.4132	0.3592
			0.4192	0.4598		0.4133	0.3628		0.4133	0.3552
			0.4193	0.4625		0.4134	0.3615		0.4133	0.3527
			0.4194	0.4619		0.4134	0.3615		0.4134	0.3506
			0.4195	0.4625		0.4135	0.3657		0.4135	0.35
			0.4196	0.4637		0.4136	0.3667		0.4136	0.3485
			0.4197	0.4636		0.4136	0.3674		0.4136	0.3473
			0.4198	0.4626		0.4137	0.3657		0.4137	0.3424
			0.4198	0.4649		0.4138	0.3643		0.4138	0.3418
			0.42	0.4664		0.4139	0.3663		0.4139	0.3389
			0.4201	0.4692		0.414	0.3682		0.414	0.3403
			0.4201	0.4668		0.414	0.3715		0.414	0.3428
			0.4202	0.467		0.4141	0.3751		0.4141	0.3418
			0.4203	0.4668		0.4142	0.3751		0.4142	0.3431
			0.4204	0.4679		0.4143	0.3784		0.4143	0.3422
			0.4204	0.4683		0.4143	0.379		0.4143	0.3434
			0.4205	0.4701		0.4144	0.3798		0.4144	0.3408
			0.4206	0.4695		0.4145	0.3798		0.4145	0.3359
			0.4206	0.4693		0.4146	0.381		0.4146	0.3355
			0.4207	0.4667		0.4147	0.3833		0.4147	0.3357
			0.4208	0.4678		0.4148	0.3847		0.4148	0.335
			0.4209	0.4647		0.4148	0.3834		0.4148	0.3365
			0.4209	0.4649		0.415	0.3842		0.415	0.3346
			0.421	0.4644		0.415	0.3836		0.415	0.3317
			0.4211	0.4641		0.4151	0.3835		0.4151	0.3333
			0.4212	0.4621		0.4152	0.3843		0.4152	0.3332
			0.4213	0.461		0.4153	0.3815		0.4153	0.3345
			0.4213	0.4579		0.4154	0.3808		0.4154	0.3323
			0.4214	0.4582		0.4154	0.3808		0.4154	0.3328
			0.4215	0.4581		0.4155	0.3803		0.4155	0.3329
			0.4216	0.4559		0.4156	0.3782		0.4156	0.3334
			0.4217	0.4558		0.4157	0.3801		0.4157	0.3342
			0.4218	0.4565		0.4158	0.3823		0.4158	0.3353
			0.4218	0.4556		0.4158	0.3831		0.4158	0.3354
			0.4219	0.4517		0.4159	0.3862		0.4159	0.3356
			0.422	0.4482		0.416	0.3856		0.416	0.3372
			0.4221	0.4476		0.4161	0.3839		0.4161	0.3361
			0.4221	0.4436		0.4162	0.3822		0.4162	0.3382
			0.4222	0.4437		0.4163	0.3807		0.4163	0.3372
			0.4223	0.4424		0.4163	0.3783		0.4163	0.3373
			0.4224	0.4416		0.4164	0.3769		0.4164	0.3379
			0.4225	0.4399		0.4165	0.376		0.4165	0.34
			0.4225	0.4376		0.4166	0.3776		0.4166	0.3406
			0.4226	0.438		0.4167	0.3731		0.4167	0.3406
			0.4227	0.4331		0.4167	0.3726		0.4167	0.3399
			0.4228	0.4315		0.4168	0.37		0.4168	0.3423
			0.4228	0.4306		0.4169	0.3676		0.4169	0.3419
			0.4229	0.4308		0.4169	0.3653		0.4169	0.3431
			0.423	0.427		0.417	0.3656		0.417	0.3401
			0.4231	0.4256		0.4171	0.3626		0.4171	0.3402
			0.4231	0.4262		0.4172	0.3579		0.4172	0.3377
			0.4232	0.4264		0.4173	0.3565		0.4173	0.3356
			0.4233	0.4262		0.4173	0.356		0.4173	0.3365
			0.4234	0.4252		0.4174	0.3552		0.4174	0.3367
			0.4235	0.4234		0.4175	0.3546		0.4175	0.335
			0.4236	0.4206		0.4176	0.3541		0.4176	0.3363
			0.4236	0.4211		0.4176	0.3525		0.4176	0.3394
			0.4237	0.4197		0.4177	0.3521		0.4177	0.3374
			0.4238	0.4175		0.4178	0.353		0.4178	0.337
			0.4239	0.4147		0.4179	0.3521		0.4179	0.3365
			0.4239	0.4161		0.4179	0.3553		0.4179	0.3363
			0.424	0.4147		0.418	0.3577		0.418	0.3361
			0.4241	0.4142		0.4181	0.3588		0.4181	0.3384
			0.4242	0.4144		0.4182	0.3577		0.4182	0.3409
			0.4243	0.4156		0.4183	0.3541		0.4183	0.3395
			0.4244	0.4145		0.4183	0.3512		0.4183	0.3404
			0.4244	0.4154		0.4184	0.3516		0.4184	0.3379
			0.4245	0.4131		0.4185	0.3499		0.4185	0.3397
			0.4246	0.4127		0.4186	0.3505		0.4186	0.3435
			0.4247	0.4109		0.4186	0.3491		0.4186	0.3409
			0.4248	0.4102		0.4187	0.3507		0.4187	0.3413
			0.4249	0.4097		0.4188	0.3501		0.4188	0.3378
			0.425	0.411		0.4188	0.3484		0.4188	0.34
			0.4251	0.4113		0.4189	0.3458		0.4189	0.3423
			0.4251	0.4118		0.419	0.3445		0.419	0.3395
			0.4252	0.4131		0.4191	0.3416		0.4191	0.338
			0.4253	0.4109		0.4191	0.3427		0.4191	0.3374
			0.4254	0.413		0.4192	0.3419		0.4192	0.3378
			0.4255	0.4139		0.4193	0.3444		0.4193	0.3405
			0.4256	0.414		0.4194	0.3431		0.4194	0.3418
			0.4256	0.414		0.4195	0.3446		0.4195	0.3403
			0.4257	0.4119		0.4195	0.3441		0.4195	0.3407
			0.4258	0.4097		0.4196	0.3429		0.4196	0.3344
			0.4258	0.409		0.4197	0.3442		0.4197	0.3329
			0.4259	0.4133		0.4198	0.3433		0.4197	0.3339
			0.426	0.4135		0.4198	0.341		0.4198	0.3322
			0.4261	0.4079		0.4199	0.3402		0.4199	0.3316
			0.4261	0.4089		0.42	0.3406		0.42	0.3334
			0.4262	0.4093		0.4201	0.3409		0.4201	0.3308
			0.4263	0.408		0.4201	0.3381		0.4201	0.3304
			0.4264	0.4068		0.4202	0.3369		0.4202	0.3293
			0.4264	0.4032		0.4203	0.3378		0.4203	0.3296
			0.4265	0.4034		0.4204	0.3374		0.4204	0.3277
			0.4266	0.4043		0.4204	0.3348		0.4204	0.3272
			0.4267	0.4018		0.4205	0.336		0.4205	0.327
			0.4268	0.4003		0.4206	0.3373		0.4206	0.3253
			0.4268	0.4		0.4207	0.3394		0.4207	0.324
			0.4269	0.3977		0.4208	0.3408		0.4208	0.3209
			0.427	0.3994		0.4208	0.3441		0.4208	0.318
			0.427	0.3984		0.4209	0.3457		0.4209	0.3179
			0.4271	0.3986		0.421	0.344		0.421	0.317
			0.4272	0.3981		0.4211	0.3418		0.4211	0.3158
			0.4273	0.3974		0.4212	0.3382		0.4212	0.3127
			0.4273	0.3952		0.4213	0.3379		0.4213	0.3113
			0.4274	0.3972		0.4213	0.3375		0.4213	0.3114
			0.4275	0.3959		0.4214	0.3353		0.4214	0.3116
			0.4276	0.3983		0.4215	0.3394		0.4215	0.3146
			0.4277	0.3979		0.4215	0.3408		0.4215	0.3161
			0.4277	0.4004		0.4216	0.3428		0.4216	0.3176
			0.4278	0.3984		0.4217	0.3444		0.4217	0.3159
			0.4279	0.397		0.4218	0.3453		0.4218	0.3187
			0.4279	0.3941		0.4218	0.3439		0.4218	0.318
			0.428	0.3914		0.4219	0.3417		0.4219	0.3142
			0.4281	0.3919		0.422	0.3404		0.422	0.3141
			0.4282	0.3918		0.4221	0.341		0.4221	0.3124
			0.4282	0.3909		0.4222	0.3384		0.4221	0.3145
			0.4283	0.3885		0.4222	0.337		0.4222	0.3125
			0.4284	0.3884		0.4223	0.3371		0.4223	0.3135
			0.4285	0.391		0.4224	0.337		0.4224	0.3118
			0.4285	0.3925		0.4225	0.3356		0.4225	0.3084
			0.4286	0.3952		0.4225	0.3344		0.4225	0.3096
			0.4287	0.392		0.4226	0.3325		0.4226	0.3107
			0.4287	0.3925		0.4227	0.3311		0.4227	0.3094
			0.4288	0.391		0.4227	0.3318		0.4227	0.3109
			0.4289	0.3894		0.4228	0.333		0.4228	0.3107
			0.429	0.3886		0.4229	0.3313		0.4229	0.3087
			0.429	0.3868		0.4229	0.3327		0.4229	0.3117
			0.4291	0.3851		0.423	0.3321		0.423	0.3104
			0.4292	0.3851		0.4231	0.3323		0.4231	0.3131
			0.4293	0.3834		0.4232	0.3328		0.4232	0.3148
			0.4293	0.3798		0.4233	0.3326		0.4233	0.3132
			0.4294	0.3801		0.4234	0.3335		0.4234	0.3101
			0.4295	0.378		0.4234	0.3313		0.4234	0.3095
			0.4296	0.3789		0.4235	0.329		0.4235	0.3091
			0.4297	0.3772		0.4236	0.3273		0.4236	0.308
			0.4298	0.3758		0.4237	0.3212		0.4237	0.3063
			0.4298	0.3787		0.4237	0.319		0.4237	0.3041
			0.4299	0.3814		0.4238	0.3149		0.4238	0.3009
			0.43	0.3826		0.4239	0.3123		0.4239	0.2996
			0.4301	0.38		0.424	0.3119		0.424	0.2998
			0.4302	0.3807		0.4241	0.3099		0.424	0.2976
			0.4302	0.3804		0.4241	0.3083		0.4241	0.2962
			0.4303	0.3794		0.4242	0.3053		0.4242	0.2912
			0.4304	0.3778		0.4243	0.3017		0.4243	0.2898
			0.4304	0.375		0.4243	0.3023		0.4243	0.2887
			0.4305	0.375		0.4244	0.2997		0.4244	0.2903
			0.4306	0.3772		0.4245	0.2975		0.4245	0.2877
			0.4307	0.3754		0.4246	0.2968		0.4246	0.2905
			0.4308	0.3734		0.4246	0.2974		0.4246	0.292
			0.4308	0.3733		0.4247	0.2967		0.4247	0.2895
			0.4309	0.3723		0.4248	0.2986		0.4248	0.2876
			0.431	0.3714		0.4249	0.3001		0.4249	0.2874
			0.4311	0.3686		0.425	0.2991		0.425	0.2914
			0.4312	0.3698		0.425	0.2985		0.425	0.2889
			0.4313	0.3698		0.4251	0.2975		0.4251	0.2876
			0.4313	0.3686		0.4252	0.2955		0.4252	0.2901
			0.4314	0.3698		0.4253	0.2952		0.4253	0.2882
			0.4315	0.3686		0.4253	0.2976		0.4253	0.2884
			0.4316	0.3666		0.4254	0.2993		0.4254	0.2878
			0.4317	0.3672		0.4255	0.2985		0.4255	0.288
			0.4317	0.3684		0.4256	0.2977		0.4256	0.2888
			0.4318	0.3668		0.4257	0.2969		0.4257	0.2888
			0.4319	0.3671		0.4257	0.2967		0.4257	0.2874
			0.4319	0.3687		0.4258	0.2934		0.4258	0.2877
			0.432	0.3691		0.4259	0.2925		0.4259	0.284
			0.4321	0.3678		0.426	0.2889		0.426	0.2803
			0.4322	0.3661		0.426	0.2884		0.426	0.2768
			0.4322	0.3645		0.4261	0.2872		0.4261	0.2756
			0.4323	0.3651		0.4262	0.2867		0.4262	0.2747
			0.4324	0.3629		0.4262	0.2857		0.4262	0.2721
			0.4325	0.3616		0.4263	0.2845		0.4263	0.2708
			0.4325	0.365		0.4264	0.285		0.4264	0.2685
			0.4326	0.3654		0.4264	0.2887		0.4264	0.268
			0.4327	0.3623		0.4265	0.288		0.4265	0.2674
			0.4327	0.3617		0.4266	0.2905		0.4266	0.2671
			0.4328	0.3582		0.4267	0.2901		0.4267	0.2702
			0.4329	0.3583		0.4267	0.2894		0.4267	0.267
			0.433	0.3609		0.4268	0.2874		0.4268	0.2648
			0.4331	0.3579		0.4269	0.2879		0.4269	0.2655
			0.4331	0.3553		0.427	0.284		0.427	0.2649
			0.4332	0.3517		0.4271	0.2841		0.4271	0.2615
			0.4333	0.3516		0.4271	0.2839		0.4271	0.2627
			0.4334	0.3527		0.4272	0.2865		0.4272	0.2621
			0.4334	0.3509		0.4273	0.2868		0.4273	0.2622
			0.4335	0.351		0.4273	0.2855		0.4273	0.2615
			0.4336	0.3468		0.4274	0.2829		0.4274	0.26
			0.4337	0.3469		0.4275	0.2837		0.4275	0.2606
			0.4337	0.3458		0.4275	0.2802		0.4275	0.2574
			0.4338	0.3434		0.4276	0.2787		0.4276	0.2533
			0.4339	0.34		0.4277	0.2784		0.4277	0.2523
			0.434	0.339		0.4278	0.2773		0.4278	0.2518
			0.434	0.3393		0.4279	0.2768		0.4279	0.2479
			0.4341	0.3378		0.4279	0.2764		0.4279	0.2461
			0.4342	0.3354		0.428	0.2726		0.428	0.2473
			0.4343	0.3341		0.4281	0.2737		0.4281	0.2466
			0.4344	0.3331		0.4281	0.2728		0.4281	0.2483
			0.4344	0.3331		0.4282	0.2731		0.4282	0.2471
			0.4345	0.3288		0.4283	0.273		0.4283	0.2465
			0.4346	0.3277		0.4284	0.2697		0.4284	0.2484
			0.4347	0.3262		0.4284	0.2645		0.4284	0.246
			0.4348	0.3288		0.4285	0.2622		0.4285	0.2486
			0.4349	0.3271		0.4286	0.2615		0.4286	0.2499
			0.4349	0.3254		0.4287	0.2604		0.4287	0.2491
			0.435	0.3242		0.4287	0.2631		0.4287	0.2497
			0.4351	0.3256		0.4288	0.2645		0.4288	0.2517
			0.4351	0.325		0.4289	0.2669		0.4289	0.2497
			0.4352	0.3231		0.4289	0.2684		0.4289	0.2483
			0.4353	0.3175		0.429	0.2647		0.429	0.2441
			0.4354	0.3173		0.4291	0.265		0.4291	0.2465
			0.4354	0.3141		0.4292	0.2672		0.4292	0.2497
			0.4355	0.3155		0.4293	0.2664		0.4292	0.2515
			0.4356	0.3153		0.4293	0.2681		0.4293	0.2519
			0.4356	0.3176		0.4294	0.268		0.4294	0.2503
			0.4357	0.3175		0.4295	0.2697		0.4295	0.2498
			0.4357	0.3171		0.4296	0.2683		0.4296	0.2492
			0.4358	0.3177		0.4296	0.2682		0.4296	0.2496
			0.4359	0.3184		0.4297	0.2657		0.4297	0.2506
			0.436	0.3189		0.4298	0.2671		0.4298	0.2503
			0.436	0.3184		0.4299	0.27		0.4299	0.2497
			0.4361	0.3168		0.4299	0.27		0.4299	0.2499
			0.4362	0.3159		0.43	0.2703		0.43	0.2535
			0.4363	0.3153		0.4301	0.2689		0.4301	0.2538
			0.4364	0.3135		0.4302	0.2696		0.4302	0.2536
			0.4364	0.3117		0.4302	0.2715		0.4302	0.2572
			0.4365	0.3125		0.4303	0.2726		0.4303	0.2566
			0.4366	0.3114		0.4304	0.2707		0.4304	0.2567
			0.4367	0.3098		0.4305	0.2718		0.4305	0.2585
			0.4368	0.313		0.4305	0.2721		0.4305	0.2561
			0.4368	0.3116		0.4306	0.2705		0.4306	0.2563
			0.4369	0.312		0.4306	0.269		0.4306	0.2547
			0.437	0.3123		0.4307	0.266		0.4307	0.2508
			0.4371	0.3128		0.4308	0.2631		0.4308	0.2503
			0.4371	0.3125		0.4309	0.2623		0.4309	0.2528
			0.4372	0.3126		0.431	0.2619		0.431	0.2548
			0.4373	0.31		0.431	0.2578		0.431	0.2525
			0.4373	0.3133		0.4311	0.2577		0.4311	0.2505
			0.4374	0.3131		0.4312	0.2558		0.4312	0.253
			0.4375	0.3107		0.4312	0.2574		0.4312	0.2526
			0.4375	0.3089		0.4313	0.2556		0.4313	0.2534
			0.4376	0.3093		0.4314	0.2524		0.4314	0.2537
			0.4377	0.3098		0.4315	0.251		0.4315	0.2529
			0.4377	0.3066		0.4315	0.2514		0.4315	0.2554
			0.4378	0.3053		0.4316	0.2494		0.4316	0.259
			0.4379	0.306		0.4317	0.2492		0.4317	0.264
			0.438	0.308		0.4317	0.2503		0.4317	0.2658
			0.438	0.3082		0.4318	0.2484		0.4318	0.2693
			0.4381	0.3074		0.4319	0.2498		0.4319	0.267
			0.4382	0.3092		0.432	0.2527		0.432	0.2685
			0.4383	0.3096		0.4321	0.2573		0.4321	0.2664
			0.4383	0.3115		0.4322	0.2576		0.4322	0.2659
			0.4384	0.3126		0.4322	0.2576		0.4322	0.2661
			0.4385	0.311		0.4323	0.2571		0.4323	0.2661
			0.4386	0.3136		0.4324	0.2563		0.4324	0.2662
			0.4386	0.3154		0.4324	0.2568		0.4324	0.2606
			0.4387	0.3151		0.4325	0.2529		0.4325	0.2622
			0.4388	0.3156		0.4326	0.2502		0.4326	0.2612
			0.4389	0.3188		0.4326	0.2493		0.4326	0.2586
			0.439	0.3179		0.4327	0.2493		0.4327	0.2581
			0.4391	0.3154		0.4328	0.2468		0.4328	0.2535
			0.4391	0.3168		0.4329	0.2449		0.4329	0.2504
			0.4392	0.3188		0.4329	0.244		0.4329	0.2506
			0.4393	0.3193		0.433	0.2437		0.433	0.2506
			0.4394	0.3167		0.4331	0.2426		0.4331	0.2497
			0.4394	0.3182		0.4331	0.2413		0.4331	0.246
			0.4395	0.3149		0.4332	0.2431		0.4332	0.246
			0.4396	0.3128		0.4333	0.2446		0.4333	0.2449
[truncated: 5,747 more rows]

## Sheet: SF.1G
	FSC			FSC sum			FSCwork		FSCfree
0.001001	1		0.0419	0.6635		0.0462	0.6889		0.0319	0.6851
0.003685	1		0.0535	0.6633		0.056	0.6893		0.0486	0.6853
0.00737	1		0.0613	0.6631		0.0631	0.6897		0.0576	0.6856
0.0111	1		0.0677	0.6625		0.069	0.69		0.0642	0.6857
0.0147	1		0.0729	0.6622		0.0736	0.6898		0.07	0.685
0.0184	1		0.0772	0.6627		0.0782	0.6898		0.0744	0.6848
0.0221	1		0.0819	0.6618		0.0821	0.6898		0.0792	0.6857
0.0258	1		0.0851	0.6614		0.0855	0.6902		0.0827	0.685
0.0295	1		0.0886	0.6599		0.0888	0.6903		0.0861	0.6853
0.0332	1		0.0919	0.6599		0.092	0.6888		0.0895	0.6859
0.0369	1		0.0949	0.6599		0.0949	0.6884		0.0925	0.6834
0.0405	1		0.0977	0.6573		0.0975	0.6871		0.0955	0.6827
0.0442	0.9999		0.1003	0.6562		0.1	0.6861		0.0981	0.6825
0.0479	0.9999		0.1026	0.6563		0.1022	0.6865		0.1005	0.6822
0.0516	0.9999		0.1052	0.6557		0.1051	0.6863		0.1027	0.6826
0.0553	0.9998		0.1077	0.655		0.1072	0.6858		0.1057	0.6825
0.059	0.9998		0.1095	0.6543		0.1091	0.6852		0.1075	0.6808
0.0626	0.9999		0.1117	0.6518		0.1112	0.6845		0.1095	0.6799
0.0663	0.9998		0.114	0.6506		0.1133	0.6836		0.1117	0.6806
0.07	0.9998		0.1157	0.6506		0.115	0.6852		0.1136	0.6805
0.0737	0.9998		0.1175	0.6493		0.1171	0.6846		0.1154	0.6804
0.0774	0.9998		0.1195	0.6478		0.1188	0.6845		0.1174	0.6809
0.0811	0.9998		0.1213	0.6467		0.1207	0.6842		0.1192	0.6798
0.0848	0.9998		0.1232	0.6454		0.1223	0.6835		0.1211	0.6795
0.0884	0.9998		0.1246	0.645		0.1238	0.6831		0.1226	0.6799
0.0921	0.9998		0.1263	0.6437		0.1254	0.6828		0.1241	0.6793
0.0958	0.9998		0.1279	0.6423		0.1271	0.6837		0.1257	0.6788
0.0995	0.9997		0.1296	0.6407		0.1286	0.6821		0.1274	0.6797
0.1032	0.9997		0.1309	0.6405		0.1301	0.6827		0.1289	0.6805
0.1069	0.9997		0.1326	0.6385		0.1316	0.6832		0.1304	0.6794
0.1106	0.9996		0.1339	0.6377		0.1329	0.6822		0.1319	0.6794
0.1142	0.9995		0.1353	0.6359		0.1344	0.6818		0.1332	0.6799
0.1179	0.9994		0.1368	0.6351		0.1358	0.6831		0.1347	0.6808
0.1216	0.9993		0.1383	0.6342		0.1371	0.6841		0.1361	0.6819
0.1253	0.9991		0.1395	0.6351		0.1384	0.6848		0.1373	0.6829
0.129	0.9989		0.1409	0.6349		0.1398	0.6855		0.1387	0.6846
0.1327	0.9987		0.1422	0.6367		0.141	0.6871		0.1401	0.6859
0.1364	0.9986		0.1432	0.6367		0.1422	0.6891		0.1412	0.6875
0.14	0.9984		0.1444	0.6376		0.1434	0.6905		0.1424	0.6898
0.1437	0.9981		0.1458	0.6385		0.1446	0.6916		0.1436	0.6911
0.1474	0.9979		0.147	0.6391		0.1459	0.6929		0.1449	0.6924
0.1511	0.9978		0.1482	0.64		0.147	0.6939		0.1461	0.6943
0.1548	0.9977		0.1493	0.6415		0.148	0.6956		0.1472	0.697
0.1585	0.9975		0.1506	0.6434		0.1493	0.6982		0.1482	0.6996
0.1621	0.9975		0.1518	0.6444		0.1507	0.7004		0.1495	0.7004
0.1658	0.9975		0.1531	0.6454		0.1518	0.7016		0.151	0.7028
0.1695	0.9974		0.1541	0.6466		0.1526	0.7044		0.1519	0.7043
0.1732	0.9973		0.1549	0.6467		0.1535	0.7052		0.1528	0.7059
0.1769	0.9973		0.1558	0.6486		0.1544	0.7074		0.1537	0.7077
0.1806	0.9975		0.1569	0.6477		0.1556	0.7084		0.1546	0.7088
0.1843	0.9976		0.158	0.6476		0.1567	0.7082		0.1558	0.7093
0.1879	0.9977		0.1591	0.6465		0.1577	0.7085		0.1569	0.7075
0.1916	0.9978		0.1603	0.6457		0.1588	0.7084		0.1579	0.7076
0.1953	0.9979		0.1613	0.6454		0.16	0.7086		0.159	0.7077
0.199	0.998		0.1624	0.6471		0.1608	0.7102		0.1602	0.709
0.2027	0.998		0.1632	0.6472		0.1618	0.7103		0.161	0.71
0.2064	0.9979		0.1641	0.6482		0.1625	0.713		0.1619	0.7106
0.2101	0.9976		0.165	0.6498		0.1635	0.7139		0.1627	0.7129
0.2137	0.9975		0.1661	0.6509		0.1645	0.7169		0.1637	0.7141
0.2174	0.9973		0.167	0.6535		0.1655	0.7197		0.1647	0.7171
0.2211	0.9971		0.1678	0.6557		0.1664	0.7229		0.1657	0.7202
0.2248	0.9968		0.1687	0.6579		0.1673	0.7251		0.1665	0.7227
0.2285	0.9964		0.1697	0.6601		0.1682	0.7274		0.1674	0.7255
0.2322	0.9959		0.1705	0.6625		0.1689	0.7303		0.1683	0.7276
0.2358	0.9955		0.1715	0.6655		0.1698	0.7332		0.1691	0.7308
0.2395	0.9949		0.1724	0.6674		0.1706	0.736		0.17	0.7336
0.2432	0.9941		0.1731	0.6708		0.1716	0.7399		0.1708	0.7367
0.2469	0.9932		0.174	0.6742		0.1723	0.7431		0.1717	0.7404
0.2506	0.9922		0.1748	0.6785		0.1733	0.7468		0.1725	0.7433
0.2543	0.9911		0.1758	0.6815		0.1741	0.7499		0.1734	0.7474
0.258	0.9899		0.1767	0.6855		0.175	0.7539		0.1743	0.7508
0.2616	0.9888		0.1774	0.6886		0.1759	0.7572		0.1752	0.7543
0.2653	0.9874		0.1782	0.6914		0.1766	0.7595		0.1761	0.7575
0.269	0.9858		0.1792	0.6942		0.1774	0.7627		0.1767	0.76
0.2727	0.9842		0.18	0.6977		0.1782	0.7668		0.1776	0.7634
0.2764	0.9825		0.1807	0.7004		0.1789	0.7688		0.1784	0.767
0.2801	0.9806		0.1813	0.7021		0.1796	0.7718		0.1791	0.7695
0.2838	0.9784		0.1821	0.7043		0.1802	0.7744		0.1797	0.7716
0.2874	0.9756		0.1829	0.7073		0.1811	0.7775		0.1804	0.7753
0.2911	0.9718		0.1837	0.7092		0.182	0.7797		0.1813	0.7779
0.2948	0.9672		0.1845	0.7109		0.1826	0.7824		0.1822	0.7799
0.2985	0.9619		0.1852	0.7131		0.1834	0.7851		0.1827	0.7827
0.3022	0.9571		0.1859	0.7153		0.1841	0.7866		0.1835	0.7854
0.3059	0.952		0.1868	0.7191		0.1851	0.7912		0.1843	0.7876
0.3096	0.9457		0.1876	0.7217		0.1858	0.7925		0.1852	0.7914
0.3132	0.9392		0.1883	0.7221		0.1865	0.7946		0.1859	0.7934
0.3169	0.9316		0.189	0.7256		0.1871	0.7967		0.1866	0.7946
0.3206	0.9248		0.1896	0.7275		0.1878	0.7993		0.1872	0.7974
0.3243	0.9168		0.1903	0.73		0.1886	0.8023		0.188	0.7998
0.328	0.9084		0.1911	0.7334		0.1893	0.8053		0.1887	0.8029
0.3317	0.8968		0.1918	0.735		0.19	0.8068		0.1894	0.8056
0.3353	0.8829		0.1925	0.7362		0.1906	0.8082		0.1901	0.8071
0.339	0.8681		0.1933	0.7385		0.1913	0.8104		0.1907	0.8084
0.3427	0.8527		0.1939	0.7409		0.192	0.8121		0.1915	0.8104
0.3464	0.8363		0.1946	0.7427		0.1928	0.8137		0.1922	0.8122
0.3501	0.8214		0.1953	0.7441		0.1933	0.8156		0.1929	0.8138
0.3538	0.8057		0.196	0.7458		0.194	0.8178		0.1934	0.8162
0.3575	0.7841		0.1966	0.7477		0.1945	0.8197		0.1941	0.8179
0.3611	0.7614		0.1971	0.7484		0.1952	0.8212		0.1946	0.8196
0.3648	0.7396		0.1978	0.7501		0.1958	0.8228		0.1954	0.8215
0.3685	0.7162		0.1986	0.7522		0.1967	0.8248		0.1959	0.8232
0.3722	0.6904		0.1994	0.754		0.1973	0.8269		0.1968	0.8252
0.3759	0.6614		0.2	0.7561		0.198	0.8286		0.1974	0.8266
0.3796	0.6292		0.2005	0.7581		0.1986	0.83		0.1981	0.8286
0.3833	0.5992		0.2011	0.7593		0.1992	0.8317		0.1987	0.8301
0.3869	0.5728		0.2017	0.7592		0.1998	0.8332		0.1994	0.8319
0.3906	0.5498		0.2024	0.7599		0.2005	0.8349		0.1999	0.8335
0.3943	0.5231		0.203	0.7605		0.2012	0.8358		0.2006	0.8345
0.398	0.4931		0.2038	0.7618		0.2016	0.8366		0.2013	0.8355
0.4017	0.462		0.2045	0.7631		0.2023	0.8373		0.2018	0.8365
0.4054	0.4277		0.205	0.7636		0.2028	0.8391		0.2024	0.8371
0.4091	0.3898		0.2055	0.7646		0.2035	0.8399		0.203	0.8391
0.4127	0.3536		0.2061	0.7661		0.2041	0.8408		0.2036	0.8396
0.4164	0.3163		0.2068	0.7659		0.2048	0.8421		0.2042	0.8404
0.4201	0.2797		0.2074	0.7657		0.2052	0.8433		0.2049	0.842
0.4238	0.2386		0.208	0.7666		0.2059	0.8444		0.2053	0.8428
0.4275	0.2054		0.2085	0.7678		0.2065	0.8456		0.206	0.844
0.4312	0.1875		0.2091	0.7684		0.2069	0.8463		0.2065	0.8456
0.4348	0.1777		0.2097	0.7691		0.2075	0.8471		0.207	0.846
0.4385	0.1596		0.2103	0.7696		0.2082	0.8483		0.2077	0.8469
0.4422	0.1293		0.2109	0.7699		0.2088	0.8494		0.2083	0.8481
0.4459	0.1043		0.2115	0.7703		0.2093	0.8497		0.2089	0.8489
0.4496	0.0891		0.2121	0.7707		0.2099	0.8504		0.2094	0.8491
0.4533	0.0747		0.2126	0.771		0.2105	0.8506		0.21	0.8496
0.457	0.0556		0.2133	0.7696		0.2112	0.8506		0.2107	0.8493
0.4606	0.0365		0.2139	0.7694		0.2118	0.8512		0.2113	0.8496
0.4643	0.0203		0.2144	0.7696		0.2123	0.8513		0.2118	0.8499
0.468	0.008076		0.215	0.7694		0.2128	0.8508		0.2124	0.85
0.4717	0.002517		0.2153	0.7695		0.2132	0.8509		0.2129	0.8499
0.4754	0.00278		0.2159	0.7689		0.2138	0.8517		0.2133	0.8498
0.4791	0.005851		0.2164	0.7703		0.2143	0.8519		0.2139	0.8506
0.4828	0.003605		0.217	0.7702		0.2148	0.852		0.2144	0.851
0.4864	0.00019659		0.2176	0.7707		0.2154	0.8526		0.2149	0.8511
0.4901	0.00067582		0.2181	0.7731		0.216	0.8526		0.2155	0.8519
0.4938	0.006289		0.2187	0.7736		0.2165	0.8528		0.2161	0.8521
0.4975	0.0105		0.2194	0.7731		0.2171	0.8531		0.2167	0.852
0.5012	0.0113		0.22	0.774		0.2178	0.8529		0.2172	0.8524
0.5049	0.003748		0.2205	0.7731		0.2182	0.8543		0.2179	0.8529
0.5085	-0.00924		0.221	0.7733		0.2186	0.8534		0.2182	0.8535
0.5122	-0.0133		0.2215	0.7727		0.2191	0.8536		0.2187	0.8531
0.5159	-0.00809		0.2221	0.7733		0.2196	0.8532		0.2192	0.853
0.5196	-0.00176		0.2226	0.7731		0.2203	0.8529		0.2197	0.8529
0.5233	0.00222		0.223	0.7726		0.2208	0.8527		0.2204	0.8523
0.527	0.001793		0.2235	0.772		0.2213	0.8532		0.2209	0.8523
0.5307	0.005073		0.224	0.7716		0.2218	0.8533		0.2214	0.8524
0.5343	0.006164		0.2245	0.7714		0.2222	0.8533		0.2218	0.8528
0.538	-0.00041389		0.225	0.7715		0.2227	0.8529		0.2223	0.8532
0.5417	-0.0133		0.2254	0.7711		0.2232	0.853		0.2228	0.8528
0.5454	-0.015		0.2259	0.7708		0.2237	0.8531		0.2233	0.8529
0.5491	-0.00683		0.2264	0.7718		0.2242	0.8529		0.2238	0.8527
0.5528	0.00083465		0.227	0.7734		0.2247	0.8522		0.2243	0.8526
0.5565	0.002519		0.2276	0.7724		0.2252	0.8529		0.2248	0.8521
0.5601	0.003194		0.2281	0.7722		0.2257	0.852		0.2253	0.8526
0.5638	-0.00086077		0.2286	0.7716		0.2262	0.8524		0.2258	0.8521
0.5675	-0.00154		0.229	0.7708		0.2267	0.8516		0.2263	0.8525
0.5712	-7.3764e-05		0.2294	0.7706		0.2271	0.8515		0.2268	0.8517
0.5749	0.001882		0.2299	0.7708		0.2277	0.8517		0.2272	0.8518
0.5786	0.00039409		0.2305	0.7708		0.2282	0.8515		0.2278	0.8517
0.5823	6.1726e-05		0.231	0.7707		0.2287	0.8514		0.2283	0.8518
0.5859	0.005553		0.2316	0.7705		0.2291	0.8516		0.2288	0.8518
0.5896	0.013		0.2321	0.7697		0.2296	0.8516		0.2292	0.8518
0.5933	0.0145		0.2325	0.7687		0.2302	0.8516		0.2297	0.8519
0.597	0.0151		0.233	0.7689		0.2306	0.8515		0.2303	0.8517
0.6007	0.0141		0.2335	0.7692		0.2311	0.8521		0.2307	0.8516
0.6044	0.008284		0.234	0.7693		0.2315	0.8516		0.2312	0.8523
0.608	0.00090474		0.2344	0.7686		0.232	0.8522		0.2316	0.8518
0.6117	-0.00634		0.2349	0.7689		0.2324	0.8523		0.232	0.8521
0.6154	-0.01		0.2353	0.7699		0.2328	0.8521		0.2325	0.8524
0.6191	-0.00785		0.2357	0.7698		0.2333	0.8523		0.2329	0.8522
0.6228	-0.0063		0.2363	0.7688		0.2338	0.8524		0.2334	0.8527
0.6265	-0.00536		0.2368	0.768		0.2342	0.8525		0.2339	0.8525
0.6302	-0.00045802		0.2371	0.767		0.2346	0.8529		0.2343	0.8527
0.6338	0.00058295		0.2376	0.7657		0.2351	0.8522		0.2347	0.8528
0.6375	0.00060125		0.238	0.765		0.2355	0.8523		0.2352	0.8525
0.6412	-0.00201		0.2384	0.7642		0.2359	0.852		0.2356	0.8521
0.6449	0.00221		0.2389	0.7643		0.2365	0.8518		0.236	0.8523
0.6486	0.006045		0.2393	0.7642		0.2369	0.8517		0.2366	0.8522
0.6523	0.004894		0.2398	0.7638		0.2373	0.8517		0.237	0.8519
0.656	0.002929		0.2402	0.7636		0.2378	0.8519		0.2374	0.8519
0.6596	0.00042596		0.2408	0.7636		0.2383	0.8515		0.2379	0.8517
0.6633	-0.00401		0.2413	0.7622		0.2388	0.8517		0.2384	0.8516
0.667	-0.00914		0.2417	0.7618		0.2392	0.8509		0.2388	0.8517
0.6707	-0.00866		0.2421	0.7604		0.2396	0.8503		0.2393	0.8509
0.6744	-0.007		0.2425	0.7595		0.24	0.8506		0.2397	0.8505
0.6781	-0.00449		0.243	0.7587		0.2404	0.8501		0.2401	0.8505
0.6818	-0.00128		0.2434	0.7577		0.2408	0.8503		0.2405	0.8505
0.6854	0.001789		0.2439	0.758		0.2413	0.8501		0.2409	0.85
0.6891	0.00033967		0.2443	0.7578		0.2417	0.8501		0.2414	0.8498
0.6928	-0.00391		0.2447	0.7575		0.2422	0.8502		0.2418	0.85
0.6965	-0.00438		0.2452	0.7569		0.2427	0.8502		0.2423	0.8501
0.7002	-0.0089		0.2456	0.7562		0.2431	0.8498		0.2428	0.8499
0.7039	-0.00973		0.246	0.7564		0.2434	0.8501		0.2432	0.8497
0.7075	-0.0112		0.2465	0.7561		0.2438	0.8504		0.2435	0.8502
			0.247	0.7554		0.2442	0.8497		0.2439	0.8495
			0.2474	0.7548		0.2447	0.8496		0.2443	0.8492
			0.2478	0.7554		0.2451	0.8497		0.2448	0.8489
			0.2481	0.7553		0.2455	0.8496		0.2452	0.8494
			0.2485	0.7546		0.246	0.8487		0.2456	0.8488
			0.2489	0.755		0.2465	0.8484		0.2461	0.8479
			0.2492	0.7552		0.2469	0.8478		0.2466	0.8473
			0.2497	0.7552		0.2472	0.8477		0.2469	0.8465
			0.2503	0.7549		0.2475	0.8476		0.2473	0.8465
			0.2507	0.7544		0.2479	0.848		0.2476	0.8464
			0.2511	0.7532		0.2484	0.8479		0.248	0.8468
			0.2514	0.7534		0.2488	0.8483		0.2485	0.8463
			0.2518	0.7531		0.2491	0.8486		0.2488	0.8468
			0.2523	0.7535		0.2495	0.8486		0.2492	0.8472
			0.2526	0.754		0.25	0.8474		0.2496	0.8469
			0.253	0.7541		0.2504	0.8472		0.2501	0.8458
			0.2535	0.7532		0.2508	0.8464		0.2505	0.8457
			0.2539	0.752		0.2512	0.8461		0.2509	0.8448
			0.2543	0.7514		0.2517	0.8456		0.2513	0.8444
			0.2547	0.7501		0.252	0.8459		0.2517	0.844
			0.255	0.75		0.2524	0.8462		0.2521	0.8445
			0.2554	0.7513		0.2527	0.8464		0.2525	0.845
			0.2558	0.7508		0.253	0.8465		0.2528	0.8448
			0.2562	0.7498		0.2533	0.8458		0.253	0.8445
			0.2566	0.748		0.2538	0.8457		0.2534	0.844
			0.2569	0.748		0.2542	0.8457		0.2539	0.8439
			0.2574	0.7472		0.2547	0.8464		0.2543	0.8437
			0.2577	0.7477		0.2551	0.8453		0.2548	0.8441
			0.2583	0.7466		0.2555	0.8446		0.2552	0.8432
			0.2587	0.7467		0.256	0.8449		0.2556	0.8428
			0.259	0.7474		0.2564	0.8443		0.2561	0.8428
			0.2594	0.7477		0.2568	0.8444		0.2565	0.8429
			0.2598	0.7484		0.2573	0.8449		0.2569	0.8431
			0.2603	0.7478		0.2576	0.8442		0.2573	0.8436
			0.2607	0.748		0.2579	0.8441		0.2577	0.8432
			0.2611	0.7477		0.2582	0.8448		0.258	0.8435
			0.2614	0.7484		0.2586	0.8447		0.2583	0.8438
			0.2617	0.7489		0.2589	0.8445		0.2586	0.8441
			0.262	0.7489		0.2592	0.8445		0.259	0.844
			0.2623	0.7484		0.2595	0.8447		0.2593	0.8442
			0.2627	0.7486		0.2599	0.8443		0.2596	0.8445
			0.2631	0.7468		0.2603	0.8445		0.26	0.8441
			0.2635	0.7465		0.2606	0.8435		0.2604	0.8441
			0.2638	0.7462		0.261	0.8433		0.2606	0.8437
			0.2642	0.7458		0.2613	0.8437		0.261	0.8435
			0.2645	0.746		0.2617	0.8419		0.2614	0.843
			0.265	0.7463		0.2622	0.8419		0.2618	0.8424
			0.2653	0.7467		0.2626	0.8412		0.2622	0.8423
			0.2657	0.7456		0.2629	0.8417		0.2627	0.8423
			0.2661	0.7454		0.2633	0.8413		0.263	0.8429
			0.2664	0.7451		0.2636	0.8411		0.2633	0.8429
			0.2669	0.7451		0.264	0.8411		0.2636	0.8426
			0.2673	0.7452		0.2644	0.8411		0.264	0.8428
			0.2676	0.7449		0.2647	0.841		0.2645	0.8433
			0.268	0.7449		0.2651	0.8411		0.2648	0.8431
			0.2683	0.7451		0.2655	0.8408		0.2652	0.8433
			0.2687	0.7454		0.2658	0.8402		0.2656	0.8432
			0.269	0.7443		0.2662	0.8405		0.2659	0.8425
			0.2693	0.7424		0.2665	0.8406		0.2663	0.8429
			0.2697	0.7419		0.2668	0.8405		0.2666	0.8434
			0.27	0.7423		0.2671	0.8408		0.2669	0.843
			0.2704	0.7425		0.2675	0.84		0.2672	0.8432
			0.2707	0.7425		0.2679	0.8409		0.2676	0.8431
			0.271	0.7428		0.2683	0.8409		0.268	0.8439
			0.2713	0.7427		0.2686	0.841		0.2684	0.844
			0.2718	0.7418		0.269	0.8414		0.2687	0.8444
			0.2721	0.7408		0.2694	0.8418		0.2691	0.8446
			0.2725	0.7415		0.2696	0.8413		0.2694	0.8451
			0.2729	0.7419		0.27	0.8418		0.2697	0.8449
			0.2733	0.7433		0.2704	0.8425		0.2701	0.8451
			0.2736	0.7423		0.2706	0.8427		0.2704	0.846
			0.274	0.7418		0.271	0.8424		0.2707	0.846
			0.2743	0.7418		0.2714	0.8427		0.2711	0.8457
			0.2747	0.7422		0.2717	0.8426		0.2715	0.8459
			0.2751	0.7418		0.272	0.8426		0.2717	0.8466
			0.2753	0.7414		0.2724	0.843		0.2721	0.8461
			0.2757	0.7418		0.2727	0.8428		0.2724	0.8466
			0.276	0.7405		0.273	0.842		0.2727	0.8461
			0.2764	0.7406		0.2734	0.8414		0.2731	0.8453
			0.2767	0.7409		0.2738	0.8409		0.2735	0.8447
			0.277	0.7409		0.2741	0.8412		0.2738	0.8441
			0.2773	0.7397		0.2745	0.8409		0.2742	0.8443
			0.2776	0.7389		0.2747	0.8409		0.2745	0.8439
			0.2779	0.7377		0.2749	0.8412		0.2747	0.8438
			0.2782	0.7362		0.2752	0.8403		0.2749	0.8436
			0.2786	0.736		0.2755	0.84		0.2752	0.8428
			0.279	0.7354		0.2758	0.8393		0.2755	0.8421
			0.2793	0.7345		0.2762	0.8385		0.2759	0.8418
			0.2795	0.7339		0.2766	0.8375		0.2763	0.841
			0.2799	0.7336		0.2769	0.8383		0.2767	0.8402
			0.2803	0.7347		0.2773	0.8383		0.277	0.8412
			0.2807	0.7353		0.2776	0.838		0.2773	0.8407
			0.2811	0.7355		0.278	0.8379		0.2777	0.84
			0.2814	0.7363		0.2783	0.8376		0.2781	0.8393
			0.2816	0.7356		0.2786	0.8376		0.2784	0.8391
			0.2818	0.7355		0.2789	0.8378		0.2786	0.8391
			0.2822	0.7353		0.2793	0.8373		0.2789	0.8384
			0.2824	0.7356		0.2796	0.8372		0.2793	0.8378
			0.2829	0.7346		0.2799	0.837		0.2797	0.8372
			0.2832	0.7348		0.2803	0.8363		0.28	0.8362
			0.2836	0.7347		0.2806	0.8363		0.2804	0.835
			0.2839	0.7348		0.2809	0.8366		0.2806	0.8357
			0.2842	0.7354		0.2812	0.8363		0.2809	0.8361
			0.2846	0.7341		0.2816	0.8354		0.2813	0.8356
			0.285	0.7333		0.2818	0.8347		0.2816	0.8334
			0.2852	0.734		0.2822	0.8341		0.2819	0.8324
			0.2855	0.7339		0.2825	0.8339		0.2822	0.8322
			0.2858	0.7335		0.2828	0.8339		0.2826	0.8317
			0.2861	0.7326		0.2831	0.8337		0.2828	0.8316
			0.2863	0.731		0.2834	0.8339		0.2832	0.8308
			0.2867	0.7302		0.2837	0.8332		0.2835	0.831
			0.2871	0.73		0.284	0.8332		0.2837	0.8299
			0.2874	0.7283		0.2843	0.8321		0.2841	0.8301
			0.2876	0.7285		0.2846	0.8315		0.2844	0.829
			0.2879	0.7277		0.2849	0.8313		0.2846	0.8286
			0.2883	0.7266		0.2852	0.8312		0.2849	0.8279
			0.2886	0.7269		0.2854	0.8303		0.2852	0.8276
			0.2889	0.7259		0.2858	0.83		0.2855	0.827
			0.2892	0.7267		0.2861	0.8292		0.2858	0.8267
			0.2896	0.7266		0.2863	0.8296		0.2861	0.826
			0.2899	0.7257		0.2867	0.8295		0.2864	0.8258
			0.2902	0.7248		0.287	0.8288		0.2868	0.8258
			0.2905	0.7237		0.2872	0.8282		0.2871	0.8248
			0.2908	0.7246		0.2876	0.827		0.2873	0.8246
			0.2911	0.724		0.288	0.8262		0.2877	0.8233
			0.2914	0.7237		0.2882	0.8252		0.288	0.8226
			0.2917	0.723		0.2886	0.8249		0.2883	0.8217
			0.292	0.7221		0.2889	0.8244		0.2886	0.8216
			0.2923	0.7214		0.2892	0.8239		0.2889	0.8216
			0.2926	0.7208		0.2894	0.8233		0.2892	0.8213
			0.2929	0.7208		0.2897	0.8225		0.2895	0.8205
			0.2932	0.7192		0.29	0.8224		0.2898	0.8204
			0.2936	0.7182		0.2904	0.8219		0.2901	0.8198
			0.2939	0.7166		0.2907	0.8212		0.2904	0.8196
			0.2942	0.717		0.291	0.8202		0.2908	0.8186
			0.2944	0.7159		0.2913	0.8194		0.2911	0.8182
			0.2947	0.7135		0.2916	0.818		0.2913	0.8171
			0.295	0.7115		0.2919	0.8174		0.2916	0.8163
			0.2952	0.7113		0.2921	0.8164		0.292	0.8158
			0.2955	0.7092		0.2924	0.8155		0.2922	0.8151
			0.2959	0.7084		0.2927	0.8153		0.2925	0.8139
			0.2962	0.7072		0.2929	0.8148		0.2927	0.8144
			0.2964	0.7071		0.2931	0.8141		0.293	0.8138
			0.2966	0.7065		0.2935	0.8143		0.2932	0.814
			0.2969	0.7061		0.2938	0.8135		0.2936	0.8135
			0.2971	0.705		0.2941	0.8128		0.2939	0.8134
			0.2974	0.7051		0.2944	0.8128		0.2942	0.8134
			0.2978	0.7034		0.2947	0.8117		0.2945	0.8125
			0.2981	0.7019		0.295	0.8116		0.2948	0.8115
			0.2985	0.7013		0.2953	0.81		0.295	0.8111
			0.2988	0.7002		0.2956	0.8098		0.2954	0.8099
			0.2991	0.6996		0.2959	0.8093		0.2956	0.8103
			0.2993	0.7006		0.2962	0.8085		0.2959	0.8098
			0.2996	0.6998		0.2965	0.8072		0.2963	0.8089
			0.2999	0.6997		0.2968	0.8064		0.2966	0.8076
			0.3002	0.6993		0.2971	0.8054		0.2969	0.8066
			0.3005	0.6982		0.2974	0.8054		0.2972	0.8058
			0.3008	0.6971		0.2976	0.8053		0.2975	0.806
			0.3012	0.6968		0.2979	0.8043		0.2977	0.8062
			0.3015	0.6965		0.2982	0.8043		0.2979	0.8054
			0.3018	0.6971		0.2985	0.8038		0.2982	0.8056
			0.3021	0.6954		0.2987	0.8037		0.2985	0.8051
			0.3024	0.6945		0.299	0.8032		0.2988	0.8053
			0.3026	0.6945		0.2993	0.8023		0.299	0.8047
			0.3029	0.6941		0.2995	0.8017		0.2993	0.8037
			0.3032	0.6933		0.2998	0.8009		0.2995	0.803
			0.3034	0.6928		0.3	0.7998		0.2998	0.8025
			0.3037	0.692		0.3003	0.7985		0.3001	0.8014
			0.3039	0.6918		0.3006	0.798		0.3003	0.7997
			0.3042	0.6912		0.3008	0.7978		0.3006	0.7991
			0.3045	0.6899		0.3011	0.7972		0.3009	0.7987
			0.3047	0.6894		0.3014	0.796		0.3012	0.7975
			0.3049	0.6879		0.3018	0.7952		0.3015	0.7969
			0.3053	0.6872		0.302	0.7944		0.3018	0.7966
			0.3056	0.6865		0.3023	0.7938		0.3021	0.7962
			0.3059	0.6866		0.3027	0.7932		0.3024	0.7946
			0.3062	0.6847		0.3029	0.7928		0.3027	0.7942
			0.3064	0.683		0.3032	0.7914		0.3029	0.7935
			0.3067	0.684		0.3034	0.7906		0.3032	0.7924
			0.307	0.6845		0.3037	0.7903		0.3035	0.7919
			0.3072	0.6832		0.304	0.7899		0.3038	0.7923
			0.3075	0.6822		0.3042	0.7893		0.304	0.792
			0.3078	0.6844		0.3045	0.7884		0.3043	0.7911
			0.308	0.6842		0.3047	0.7874		0.3046	0.7906
			0.3083	0.6835		0.3049	0.7868		0.3048	0.7894
			0.3086	0.6848		0.3052	0.7869		0.305	0.789
			0.3089	0.6844		0.3055	0.7866		0.3053	0.7884
			0.3091	0.6841		0.3057	0.7872		0.3055	0.7881
			0.3093	0.685		0.306	0.7879		0.3058	0.7882
			0.3096	0.6852		0.3063	0.7875		0.306	0.7881
			0.3099	0.6843		0.3066	0.7861		0.3063	0.7871
			0.3102	0.6825		0.3069	0.7853		0.3066	0.7856
			0.3104	0.6822		0.3072	0.7845		0.307	0.7853
			0.3106	0.6814		0.3074	0.7844		0.3073	0.7844
			0.3109	0.6811		0.3077	0.784		0.3075	0.7839
			0.3112	0.6808		0.308	0.7833		0.3078	0.783
			0.3115	0.679		0.3082	0.782		0.308	0.7816
			0.3119	0.6787		0.3084	0.7821		0.3082	0.7803
			0.3122	0.6774		0.3087	0.7814		0.3085	0.7807
			0.3125	0.6776		0.309	0.7811		0.3087	0.7801
			0.3127	0.6762		0.3093	0.7809		0.3091	0.7791
			0.3129	0.6763		0.3095	0.7798		0.3093	0.7793
			0.3132	0.6757		0.3098	0.7798		0.3096	0.7781
			0.3135	0.6753		0.3101	0.7796		0.3099	0.7766
			0.3138	0.6744		0.3103	0.7792		0.3101	0.7763
			0.314	0.6753		0.3106	0.7794		0.3104	0.7761
			0.3143	0.6743		0.311	0.7797		0.3107	0.7761
			0.3145	0.6737		0.3112	0.7797		0.311	0.7762
			0.3147	0.6743		0.3114	0.779		0.3112	0.7753
			0.3149	0.6741		0.3116	0.7787		0.3115	0.7744
			0.3152	0.6747		0.3119	0.7778		0.3117	0.7744
			0.3155	0.6742		0.3121	0.7771		0.3119	0.7727
			0.3158	0.6735		0.3124	0.7767		0.3121	0.7723
			0.3161	0.6737		0.3126	0.7766		0.3124	0.7727
			0.3163	0.6729		0.3128	0.7757		0.3126	0.7723
			0.3165	0.6747		0.3131	0.7745		0.3129	0.7706
			0.3168	0.6751		0.3134	0.7737		0.3132	0.7692
			0.3171	0.6742		0.3136	0.7739		0.3134	0.7686
			0.3173	0.6745		0.3138	0.7731		0.3136	0.7676
			0.3176	0.6737		0.314	0.7726		0.3138	0.767
			0.3178	0.6728		0.3143	0.7722		0.3141	0.7673
			0.3181	0.6749		0.3146	0.7711		0.3143	0.767
			0.3184	0.6753		0.3148	0.7707		0.3146	0.766
			0.3186	0.6742		0.315	0.771		0.3148	0.7659
			0.3188	0.6729		0.3153	0.7704		0.3151	0.7652
			0.319	0.6717		0.3156	0.7714		0.3154	0.7643
			0.3193	0.6703		0.3159	0.7714		0.3156	0.7647
			0.3196	0.6705		0.3162	0.7705		0.316	0.7638
			0.3199	0.6709		0.3164	0.7701		0.3162	0.7636
			0.3201	0.6704		0.3167	0.769		0.3165	0.7624
			0.3203	0.6697		0.317	0.7681		0.3168	0.7611
			0.3206	0.6686		0.3172	0.7679		0.317	0.7608
			0.3209	0.6689		0.3175	0.7669		0.3173	0.7602
			0.3211	0.6677		0.3177	0.7665		0.3175	0.7595
			0.3213	0.6664		0.318	0.765		0.3178	0.759
			0.3216	0.6657		0.3182	0.7646		0.318	0.7581
			0.3218	0.6646		0.3184	0.7645		0.3182	0.7582
			0.3221	0.6648		0.3187	0.7635		0.3185	0.7585
			0.3223	0.6641		0.3189	0.7629		0.3187	0.7581
			0.3227	0.6619		0.3191	0.7635		0.319	0.7578
			0.3229	0.6638		0.3194	0.7629		0.3192	0.7575
			0.3231	0.6639		0.3196	0.7623		0.3194	0.7571
			0.3233	0.6635		0.3198	0.7613		0.3196	0.7558
			0.3235	0.6636		0.32	0.7609		0.3198	0.7552
			0.3238	0.662		0.3204	0.7604		0.3201	0.7541
			0.324	0.6619		0.3206	0.7615		0.3204	0.7547
			0.3242	0.6619		0.3208	0.7605		0.3206	0.7536
			0.3245	0.6614		0.3211	0.7597		0.3209	0.7522
			0.3248	0.6615		0.3213	0.7594		0.3211	0.7517
			0.325	0.662		0.3215	0.7583		0.3213	0.7516
			0.3253	0.6611		0.3218	0.7586		0.3216	0.7513
			0.3256	0.6617		0.322	0.7582		0.3218	0.7506
			0.3259	0.6618		0.3223	0.758		0.3221	0.7498
			0.3261	0.6602		0.3225	0.7579		0.3223	0.7499
			0.3263	0.6604		0.3228	0.7576		0.3225	0.7506
			0.3265	0.6605		0.3231	0.7578		0.3229	0.7499
			0.3268	0.6599		0.3233	0.7589		0.3231	0.7506
			0.3271	0.6603		0.3235	0.7585		0.3233	0.751
			0.3274	0.6603		0.3237	0.7574		0.3236	0.7501
			0.3276	0.6609		0.3239	0.7575		0.3237	0.7508
			0.3278	0.6603		0.3241	0.7572		0.3239	0.7511
			0.3281	0.6595		0.3244	0.757		0.3242	0.7501
			0.3283	0.6596		0.3246	0.756		0.3244	0.75
			0.3285	0.6592		0.3249	0.7548		0.3247	0.7489
			0.3287	0.6591		0.3251	0.7543		0.3249	0.7476
			0.329	0.6582		0.3254	0.7546		0.3252	0.7476
			0.3292	0.6567		0.3257	0.7548		0.3255	0.7477
			0.3295	0.6564		0.3259	0.7544		0.3257	0.7466
			0.3297	0.6555		0.3262	0.754		0.326	0.7458
			0.3299	0.6546		0.3264	0.7539		0.3262	0.7463
			0.3302	0.6536		0.3266	0.7531		0.3265	0.7457
			0.3304	0.6526		0.3268	0.7524		0.3267	0.746
			0.3306	0.6539		0.3271	0.7512		0.3269	0.7455
			0.3309	0.6552		0.3274	0.75		0.3272	0.7446
			0.3311	0.6554		0.3276	0.7499		0.3274	0.7429
			0.3313	0.6558		0.3278	0.7483		0.3276	0.7415
			0.3315	0.6565		0.328	0.7475		0.3278	0.7415
			0.3317	0.6562		0.3282	0.7467		0.328	0.74
			0.3319	0.6572		0.3284	0.7467		0.3282	0.74
			0.3322	0.6553		0.3287	0.7472		0.3285	0.7386
			0.3325	0.6536		0.3289	0.7476		0.3287	0.7383
			0.3328	0.6531		0.3291	0.7462		0.3289	0.7374
			0.333	0.6531		0.3294	0.7459		0.3292	0.7368
			0.3332	0.6495		0.3296	0.7458		0.3294	0.7363
			0.3335	0.6485		0.3298	0.7462		0.3297	0.736
			0.3337	0.6497		0.33	0.7449		0.3298	0.7354
			0.3339	0.6488		0.3302	0.7444		0.33	0.7346
			0.3341	0.6485		0.3305	0.7442		0.3303	0.7347
			0.3344	0.6477		0.3307	0.7426		0.3305	0.7346
			0.3346	0.6459		0.3309	0.7409		0.3307	0.733
			0.3348	0.6446		0.3311	0.74		0.3309	0.7316
			0.335	0.6445		0.3313	0.7395		0.3311	0.7312
			0.3352	0.6446		0.3315	0.7408		0.3314	0.7307
			0.3354	0.6443		0.3318	0.7408		0.3316	0.7298
			0.3357	0.6431		0.332	0.7405		0.3319	0.7295
			0.3358	0.6415		0.3323	0.7393		0.3321	0.7296
			0.3361	0.6408		0.3325	0.7393		0.3323	0.7294
			0.3363	0.6403		0.3327	0.7389		0.3326	0.7294
			0.3366	0.6391		0.333	0.7375		0.3328	0.729
			0.3369	0.639		0.3332	0.7367		0.333	0.7272
			0.3371	0.6382		0.3334	0.736		0.3332	0.7263
			0.3373	0.6373		0.3336	0.7358		0.3334	0.7255
			0.3376	0.6364		0.3338	0.7347		0.3337	0.7244
			0.3378	0.6358		0.334	0.7346		0.3339	0.7237
			0.338	0.6351		0.3343	0.7337		0.3341	0.7235
			0.3383	0.637		0.3345	0.7327		0.3343	0.7213
			0.3385	0.6362		0.3347	0.732		0.3346	0.7205
			0.3387	0.636		0.335	0.7308		0.3348	0.719
			0.339	0.6359		0.3353	0.7292		0.335	0.7179
			0.3391	0.634		0.3355	0.7291		0.3354	0.7173
			0.3393	0.6334		0.3358	0.7277		0.3356	0.7163
			0.3395	0.6337		0.336	0.7269		0.3358	0.7148
			0.3397	0.6344		0.3362	0.7263		0.3361	0.7144
			0.34	0.6354		0.3364	0.7245		0.3363	0.7151
			0.3402	0.6354		0.3366	0.7233		0.3365	0.7123
			0.3405	0.6359		0.3369	0.7228		0.3367	0.7114
			0.3407	0.6338		0.3371	0.7229		0.3369	0.7123
			0.3409	0.6329		0.3373	0.7215		0.3371	0.713
			0.3412	0.6318		0.3374	0.7202		0.3373	0.7118
			0.3414	0.6302		0.3377	0.7204		0.3375	0.7118
			0.3416	0.629		0.338	0.7193		0.3378	0.7112
			0.3419	0.6287		0.3382	0.7174		0.338	0.7096
			0.3422	0.6265		0.3384	0.7172		0.3382	0.7081
			0.3424	0.6264		0.3387	0.7166		0.3385	0.7075
			0.3426	0.6248		0.3388	0.7149		0.3387	0.7069
			0.3427	0.6248		0.339	0.7135		0.3389	0.7062
			0.3429	0.625		0.3392	0.7116		0.339	0.7053
			0.3431	0.6248		0.3394	0.7108		0.3392	0.704
			0.3434	0.6223		0.3396	0.7112		0.3394	0.7038
			0.3436	0.6205		0.3398	0.7094		0.3396	0.7036
			0.3438	0.6185		0.3401	0.7098		0.3399	0.7025
			0.344	0.6195		0.3403	0.7103		0.3401	0.7039
			0.3442	0.6202		0.3404	0.7102		0.3403	0.7044
			0.3444	0.6181		0.3407	0.7096		0.3405	0.7037
			0.3446	0.6171		0.3409	0.7088		0.3407	0.7027
			0.3448	0.6189		0.3411	0.7088		0.3409	0.7017
			0.345	0.6172		0.3413	0.7081		0.3411	0.7011
			0.3452	0.6159		0.3415	0.7073		0.3413	0.6995
			0.3455	0.6158		0.3417	0.707		0.3415	0.6986
			0.3458	0.6149		0.3419	0.7061		0.3418	0.6966
			0.346	0.6154		0.3422	0.7047		0.342	0.6958
			0.3463	0.6135		0.3424	0.705		0.3422	0.6948
			0.3465	0.6127		0.3426	0.7049		0.3424	0.6937
			0.3467	0.6117		0.3428	0.7054		0.3427	0.6938
			0.3468	0.6123		0.3431	0.7066		0.3429	0.6929
			0.347	0.6139		0.3433	0.7057		0.3431	0.6939
			0.3472	0.6146		0.3435	0.7044		0.3433	0.692
			0.3475	0.6137		0.3438	0.7038		0.3436	0.6922
			0.3477	0.6145		0.3439	0.7029		0.3438	0.6923
			0.3479	0.6148		0.3442	0.7011		0.3439	0.6915
			0.3481	0.6154		0.3444	0.7007		0.3442	0.6915
			0.3483	0.6147		0.3446	0.7		0.3444	0.6909
			0.3485	0.6145		0.3448	0.6998		0.3446	0.6922
			0.3487	0.6147		0.345	0.6989		0.3448	0.6919
			0.3489	0.6141		0.3452	0.6985		0.345	0.6907
			0.3491	0.6137		0.3453	0.6973		0.3452	0.6893
			0.3494	0.6124		0.3455	0.6965		0.3454	0.6887
			0.3496	0.6123		0.3457	0.6945		0.3455	0.6876
			0.3498	0.6104		0.3459	0.6938		0.3457	0.6869
			0.35	0.6109		0.3461	0.6946		0.3459	0.6861
			0.3502	0.6084		0.3463	0.6931		0.3461	0.6852
			0.3504	0.6074		0.3465	0.6926		0.3463	0.6847
			0.3507	0.6067		0.3468	0.6922		0.3466	0.6846
			0.3508	0.6059		0.347	0.6914		0.3468	0.6844
			0.3511	0.6059		0.3473	0.6927		0.347	0.6847
			0.3512	0.6039		0.3475	0.6916		0.3473	0.6844
			0.3514	0.6023		0.3477	0.6908		0.3475	0.6827
			0.3517	0.6026		0.3479	0.689		0.3477	0.681
			0.3519	0.6024		0.3481	0.6886		0.348	0.6798
			0.3521	0.6025		0.3483	0.6873		0.3482	0.6795
			0.3523	0.6029		0.3485	0.6866		0.3483	0.6777
			0.3525	0.6028		0.3487	0.686		0.3485	0.6776
			0.3527	0.6038		0.3489	0.6847		0.3487	0.6768
			0.353	0.603		0.3492	0.6861		0.349	0.6756
			0.3532	0.6018		0.3494	0.6866		0.3492	0.6753
			0.3534	0.6021		0.3495	0.6853		0.3494	0.6747
			0.3536	0.6005		0.3497	0.6857		0.3496	0.6748
			0.3537	0.5995		0.35	0.6857		0.3498	0.6736
			0.354	0.5997		0.3502	0.6858		0.35	0.674
			0.3542	0.5984		0.3504	0.6863		0.3503	0.6723
			0.3544	0.5993		0.3507	0.685		0.3505	0.6737
			0.3546	0.6001		0.3508	0.6843		0.3507	0.6729
			0.3548	0.6007		0.351	0.6842		0.3509	0.6713
			0.355	0.6003		0.3512	0.6838		0.3511	0.6721
			0.3552	0.6011		0.3514	0.683		0.3512	0.6715
			0.3554	0.6013		0.3516	0.6823		0.3515	0.6707
			0.3556	0.5995		0.3518	0.6824		0.3517	0.6708
			0.3558	0.5976		0.352	0.6818		0.3518	0.6697
			0.3561	0.5953		0.3522	0.6812		0.352	0.668
			0.3563	0.5952		0.3524	0.6803		0.3523	0.668
			0.3565	0.5949		0.3526	0.68		0.3525	0.6662
			0.3566	0.5936		0.3528	0.6803		0.3527	0.6654
			0.3569	0.5937		0.353	0.6806		0.3529	0.6648
			0.3571	0.5933		0.3532	0.6781		0.3531	0.6656
			0.3573	0.5913		0.3534	0.6777		0.3532	0.6648
			0.3575	0.5904		0.3535	0.6751		0.3534	0.6637
			0.3577	0.5892		0.3537	0.6748		0.3536	0.6619
			0.3579	0.5903		0.3539	0.6736		0.3537	0.6607
			0.3581	0.5901		0.3541	0.6724		0.3539	0.6603
			0.3583	0.5916		0.3543	0.6712		0.3541	0.6596
			0.3585	0.5921		0.3545	0.6698		0.3543	0.6585
			0.3586	0.5928		0.3547	0.6684		0.3545	0.6565
			0.3588	0.5928		0.3549	0.6666		0.3548	0.6571
			0.359	0.5922		0.3551	0.6674		0.355	0.6565
			0.3592	0.5932		0.3554	0.6637		0.3552	0.6559
			0.3595	0.5916		0.3556	0.6617		0.3554	0.6537
			0.3597	0.5908		0.3557	0.6598		0.3556	0.6536
			0.3599	0.5898		0.3559	0.6585		0.3558	0.6514
			0.36	0.5893		0.3561	0.6572		0.3559	0.6513
			0.3603	0.5884		0.3563	0.6556		0.3561	0.6502
			0.3605	0.587		0.3565	0.6538		0.3563	0.6486
			0.3607	0.5872		0.3567	0.653		0.3566	0.6477
			0.3609	0.5868		0.357	0.6525		0.3568	0.6476
			0.3611	0.5852		0.3572	0.6526		0.357	0.6466
			0.3613	0.5832		0.3574	0.6517		0.3572	0.6444
			0.3615	0.5821		0.3575	0.6503		0.3574	0.6441
			0.3616	0.5805		0.3577	0.649		0.3575	0.6425
			0.3618	0.5791		0.3579	0.6463		0.3577	0.6404
			0.362	0.5785		0.3581	0.6453		0.3579	0.6381
			0.3622	0.5775		0.3583	0.6439		0.3581	0.6377
			0.3624	0.5762		0.3584	0.643		0.3583	0.6369
			0.3627	0.5764		0.3586	0.6435		0.3585	0.6359
			0.3629	0.5763		0.3588	0.6447		0.3586	0.6343
			0.363	0.5757		0.3591	0.6434		0.3589	0.6348
			0.3632	0.5747		0.3593	0.6427		0.3591	0.6329
			0.3634	0.5754		0.3595	0.6412		0.3593	0.631
			0.3636	0.5741		0.3597	0.6409		0.3595	0.6291
			0.3638	0.5721		0.3599	0.6404		0.3597	0.6292
			0.364	0.5716		0.36	0.6396		0.3599	0.6287
			0.3642	0.5719		0.3602	0.6383		0.3601	0.6276
			0.3644	0.5722		0.3604	0.6378		0.3603	0.6257
			0.3646	0.5729		0.3606	0.6365		0.3605	0.6239
			0.3648	0.5723		0.3608	0.6357		0.3607	0.6215
			0.365	0.5691		0.361	0.6328		0.3608	0.6191
			0.3652	0.5682		0.3611	0.6311		0.361	0.6164
			0.3654	0.5663		0.3614	0.6289		0.3612	0.6146
			0.3656	0.5645		0.3616	0.6266		0.3614	0.613
			0.3658	0.562		0.3619	0.6263		0.3617	0.6121
			0.366	0.5611		0.3621	0.6248		0.3619	0.6109
			0.3662	0.5606		0.3622	0.6246		0.3621	0.6114
			0.3664	0.56		0.3624	0.6242		0.3622	0.6113
			0.3666	0.5596		0.3626	0.6251		0.3624	0.6091
			0.3668	0.5581		0.3628	0.6244		0.3627	0.6074
			0.367	0.5576		0.363	0.6223		0.3628	0.6068
			0.3672	0.5577		0.3632	0.6218		0.363	0.6052
			0.3673	0.555		0.3634	0.6183		0.3633	0.6051
			0.3675	0.5542		0.3636	0.6178		0.3635	0.6022
			0.3677	0.5527		0.3638	0.6158		0.3637	0.6025
			0.3679	0.5518		0.364	0.6152		0.3639	0.6023
			0.368	0.5472		0.3642	0.6133		0.364	0.6005
			0.3682	0.5459		0.3644	0.6134		0.3642	0.6005
			0.3684	0.5427		0.3645	0.6126		0.3644	0.6003
			0.3686	0.5424		0.3646	0.6117		0.3645	0.5987
			0.3688	0.5402		0.3648	0.612		0.3647	0.5975
			0.369	0.5375		0.365	0.6114		0.3648	0.596
			0.3692	0.5367		0.3651	0.6099		0.365	0.5962
			0.3694	0.5338		0.3653	0.6098		0.3652	0.5945
			0.3695	0.5325		0.3655	0.61		0.3653	0.5937
			0.3697	0.5301		0.3657	0.6094		0.3655	0.594
			0.3699	0.5301		0.3658	0.6079		0.3657	0.5923
			0.3701	0.5293		0.366	0.6072		0.3658	0.5932
			0.3703	0.5296		0.3661	0.6073		0.366	0.5916
			0.3705	0.5302		0.3664	0.6055		0.3662	0.5899
			0.3707	0.5309		0.3666	0.6041		0.3664	0.5876
			0.3709	0.5302		0.3668	0.6024		0.3666	0.586
			0.371	0.5295		0.367	0.6015		0.3669	0.5823
			0.3712	0.5295		0.3672	0.601		0.3671	0.5809
			0.3715	0.5297		0.3674	0.5998		0.3673	0.5799
			0.3716	0.5289		0.3676	0.601		0.3674	0.5798
			0.3718	0.5264		0.3678	0.6003		0.3677	0.5793
			0.372	0.5268		0.368	0.5994		0.3678	0.5788
			0.3722	0.5261		0.3682	0.5968		0.368	0.5777
			0.3724	0.5256		0.3684	0.5954		0.3682	0.5752
			0.3726	0.5239		0.3686	0.5967		0.3684	0.5746
			0.3728	0.5225		0.3688	0.5951		0.3686	0.5753
			0.3731	0.5228		0.3689	0.593		0.3688	0.5728
			0.3733	0.5211		0.3691	0.5936		0.369	0.5727
			0.3734	0.5205		0.3693	0.5934		0.3691	0.5718
			0.3736	0.519		0.3694	0.5928		0.3693	0.5711
			0.3738	0.5186		0.3696	0.5912		0.3695	0.5705
			0.374	0.5173		0.3698	0.5906		0.3696	0.5718
			0.3742	0.5153		0.37	0.5908		0.3698	0.5703
			0.3744	0.5114		0.3702	0.5895		0.37	0.5698
			0.3746	0.5096		0.3704	0.5885		0.3702	0.5713
			0.3748	0.5065		0.3705	0.5866		0.3704	0.5692
			0.3749	0.5051		0.3707	0.585		0.3706	0.5679
			0.3751	0.5069		0.3709	0.5834		0.3707	0.5665
			0.3752	0.5081		0.3711	0.5814		0.3709	0.5653
			0.3754	0.5076		0.3713	0.5792		0.3711	0.5664
			0.3756	0.5088		0.3715	0.577		0.3713	0.5652
			0.3758	0.5073		0.3716	0.5758		0.3715	0.5621
			0.3759	0.5074		0.3717	0.5738		0.3716	0.5621
			0.3761	0.509		0.3719	0.5723		0.3718	0.5615
			0.3762	0.5065		0.3721	0.5702		0.3719	0.5605
			0.3764	0.5062		0.3724	0.5673		0.3722	0.558
			0.3766	0.5068		0.3726	0.5635		0.3724	0.5566
			0.3768	0.5071		0.3727	0.5621		0.3726	0.5557
			0.3769	0.5062		0.3729	0.5597		0.3728	0.555
			0.3771	0.5052		0.3731	0.5583		0.3729	0.5547
			0.3772	0.5053		0.3733	0.5571		0.3731	0.5528
			0.3774	0.5047		0.3734	0.5559		0.3733	0.5517
			0.3776	0.5039		0.3736	0.5546		0.3734	0.5511
			0.3778	0.502		0.3737	0.553		0.3736	0.5513
			0.3779	0.5016		0.3739	0.5517		0.3738	0.5497
			0.3781	0.5012		0.3741	0.5495		0.3739	0.5489
			0.3783	0.5006		0.3743	0.5503		0.3742	0.5469
			0.3785	0.5016		0.3745	0.55		0.3743	0.5467
			0.3787	0.4999		0.3747	0.5498		0.3745	0.5446
			0.379	0.4987		0.3748	0.5481		0.3747	0.5456
			0.3791	0.4978		0.375	0.5472		0.3748	0.5447
			0.3793	0.4964		0.3752	0.5469		0.375	0.5434
			0.3795	0.498		0.3754	0.5474		0.3753	0.5438
			0.3797	0.4976		0.3756	0.5466		0.3755	0.5434
			0.3799	0.495		0.3757	0.5462		0.3756	0.5439
			0.38	0.4949		0.3759	0.544		0.3758	0.5437
			0.3802	0.494		0.3761	0.5426		0.3759	0.5429
			0.3804	0.4938		0.3762	0.5414		0.3761	0.5416
			0.3806	0.4927		0.3764	0.5404		0.3763	0.5424
			0.3808	0.4931		0.3766	0.5404		0.3764	0.5412
			0.3809	0.4927		0.3768	0.5408		0.3767	0.5397
			0.3811	0.4927		0.377	0.5406		0.3769	0.5389
			0.3813	0.4922		0.3772	0.5404		0.3771	0.5382
			0.3815	0.49		0.3774	0.5389		0.3773	0.5374
			0.3817	0.4893		0.3776	0.5369		0.3775	0.5378
			0.3819	0.489		0.3778	0.5367		0.3776	0.5356
			0.382	0.4877		0.3779	0.535		0.3778	0.5357
			0.3822	0.485		0.3781	0.5341		0.3779	0.5353
			0.3824	0.485		0.3783	0.5328		0.3781	0.5354
			0.3827	0.4839		0.3785	0.5302		0.3783	0.5336
			0.3829	0.4826		0.3786	0.5302		0.3785	0.5317
			0.383	0.4805		0.3788	0.53		0.3787	0.5301
			0.3832	0.4785		0.379	0.5286		0.3788	0.5298
			0.3833	0.4766		0.3792	0.5288		0.379	0.5288
			0.3835	0.4751		0.3793	0.5267		0.3792	0.5275
			0.3837	0.4733		0.3795	0.5283		0.3793	0.5251
			0.3838	0.4726		0.3796	0.5277		0.3795	0.5253
			0.384	0.4725		0.3798	0.5285		0.3796	0.5257
			0.3842	0.4713		0.3799	0.5286		0.3798	0.5247
			0.3844	0.4722		0.3801	0.5273		0.3799	0.5231
			0.3846	0.4717		0.3803	0.5265		0.3801	0.5214
			0.3847	0.4713		0.3804	0.5261		0.3803	0.5188
			0.3849	0.4727		0.3806	0.5275		0.3804	0.5171
			0.385	0.4718		0.3808	0.5273		0.3806	0.5182
			0.3852	0.4722		0.3809	0.5265		0.3808	0.5191
			0.3853	0.4711		0.3811	0.5251		0.381	0.5201
			0.3855	0.4697		0.3813	0.5229		0.3812	0.5189
			0.3857	0.4701		0.3814	0.524		0.3813	0.519
			0.3859	0.4683		0.3816	0.5221		0.3815	0.5184
			0.3861	0.4649		0.3818	0.522		0.3816	0.5155
			0.3863	0.4649		0.382	0.5199		0.3818	0.5138
			0.3864	0.4663		0.3821	0.5208		0.382	0.5145
			0.3866	0.4672		0.3823	0.5205		0.3821	0.5142
			0.3867	0.4666		0.3825	0.5201		0.3824	0.5126
			0.3869	0.4637		0.3827	0.5183		0.3826	0.5106
			0.3871	0.4625		0.3829	0.5165		0.3828	0.5089
			0.3872	0.4626		0.383	0.5158		0.3829	0.5073
			0.3874	0.4623		0.3832	0.5158		0.3831	0.5058
			0.3876	0.4628		0.3834	0.5149		0.3832	0.5078
			0.3878	0.4626		0.3835	0.5137		0.3834	0.5085
			0.388	0.4622		0.3837	0.5126		0.3836	0.5072
			0.3881	0.464		0.3839	0.5122		0.3837	0.5067
			0.3883	0.4616		0.384	0.5102		0.3839	0.504
			0.3884	0.4606		0.3842	0.5093		0.384	0.5038
			0.3886	0.4594		0.3843	0.5094		0.3842	0.5037
			0.3888	0.4582		0.3845	0.5085		0.3844	0.5018
			0.389	0.4565		0.3847	0.5096		0.3845	0.5001
			0.3891	0.454		0.3849	0.5084		0.3847	0.4998
			0.3893	0.4534		0.3851	0.5079		0.385	0.5005
			0.3895	0.4517		0.3852	0.5072		0.3851	0.4999
			0.3896	0.4504		0.3854	0.504		0.3853	0.4972
			0.3898	0.4491		0.3855	0.5034		0.3854	0.4952
			0.39	0.4465		0.3858	0.5051		0.3856	0.4943
			0.3902	0.4455		0.386	0.5055		0.3858	0.493
			0.3903	0.4443		0.3861	0.5046		0.386	0.4926
			0.3905	0.4428		0.3863	0.5019		0.3862	0.4892
			0.3907	0.443		0.3864	0.5015		0.3863	0.4876
			0.3909	0.4416		0.3866	0.501		0.3864	0.4888
			0.391	0.4414		0.3868	0.5004		0.3866	0.4871
			0.3912	0.4401		0.387	0.499		0.3868	0.4863
			0.3913	0.4401		0.3871	0.4984		0.387	0.487
			0.3915	0.4397		0.3872	0.4968		0.3871	0.4864
			0.3917	0.4392		0.3874	0.495		0.3873	0.4847
			0.3919	0.439		0.3876	0.4915		0.3874	0.4839
			0.392	0.4386		0.3878	0.4903		0.3877	0.4833
			0.3922	0.4396		0.388	0.4894		0.3878	0.4821
			0.3923	0.4417		0.3881	0.4866		0.388	0.48
			0.3925	0.4434		0.3883	0.4859		0.3882	0.4784
			0.3927	0.441		0.3884	0.4842		0.3883	0.478
			0.3929	0.4374		0.3886	0.4843		0.3885	0.477
			0.393	0.4392		0.3888	0.4841		0.3886	0.4746
			0.3932	0.4377		0.3889	0.4826		0.3888	0.4733
			0.3933	0.4384		0.3891	0.4824		0.3889	0.4739
			0.3936	0.4373		0.3892	0.4808		0.3891	0.4735
			0.3937	0.4363		0.3894	0.4806		0.3893	0.4725
			0.3939	0.4373		0.3896	0.4795		0.3894	0.4733
			0.3941	0.436		0.3898	0.4804		0.3896	0.4729
			0.3942	0.4342		0.39	0.4824		0.3898	0.4751
			0.3944	0.4333		0.3902	0.4832		0.39	0.4746
			0.3946	0.4353		0.3903	0.4828		0.3902	0.4737
			0.3947	0.4343		0.3905	0.4819		0.3904	0.4726
			0.3948	0.4347		0.3906	0.4831		0.3905	0.4719
			0.395	0.433		0.3907	0.4829		0.3906	0.4726
			0.3952	0.4328		0.3909	0.4833		0.3908	0.4727
			0.3953	0.4328		0.391	0.4843		0.3909	0.4709
			0.3955	0.4323		0.3912	0.4834		0.3911	0.4708
			0.3957	0.4326		0.3913	0.4818		0.3912	0.4678
			0.3958	0.4316		0.3915	0.4793		0.3914	0.4661
			0.396	0.4315		0.3917	0.4795		0.3915	0.4651
			0.3962	0.4305		0.3919	0.4786		0.3917	0.4649
			0.3963	0.4308		0.3921	0.4789		0.3919	0.4634
			0.3965	0.4301		0.3922	0.4788		0.3921	0.4631
			0.3966	0.4315		0.3924	0.4783		0.3923	0.4633
			0.3968	0.4315		0.3926	0.4747		0.3924	0.4618
			0.397	0.4303		0.3927	0.4737		0.3926	0.4607
			0.3972	0.43		0.3928	0.4713		0.3927	0.4585
			0.3974	0.4295		0.393	0.4691		0.3929	0.4592
			0.3976	0.4293		0.3931	0.4682		0.393	0.458
			0.3978	0.4292		0.3933	0.4697		0.3932	0.4565
			0.3979	0.4318		0.3934	0.4682		0.3933	0.4545
			0.398	0.43		0.3936	0.4673		0.3935	0.4539
			0.3982	0.4291		0.3937	0.4646		0.3936	0.4547
			0.3984	0.4288		0.3939	0.4626		0.3938	0.4531
			0.3986	0.4284		0.3941	0.4601		0.394	0.4517
			0.3987	0.4297		0.3943	0.4589		0.3942	0.4494
			0.3989	0.4303		0.3944	0.4568		0.3943	0.4472
			0.399	0.4293		0.3945	0.4555		0.3944	0.4463
			0.3992	0.4279		0.3947	0.456		0.3946	0.4447
			0.3993	0.4303		0.3949	0.4551		0.3947	0.4443
			0.3995	0.4284		0.3951	0.4555		0.3949	0.4429
			0.3997	0.4283		0.3952	0.4561		0.3951	0.4422
			0.3999	0.4279		0.3954	0.4546		0.3952	0.4409
			0.4	0.4264		0.3955	0.4543		0.3954	0.4402
			0.4002	0.4265		0.3957	0.4538		0.3956	0.4384
			0.4003	0.4265		0.3959	0.4524		0.3958	0.4369
			0.4005	0.4243		0.3961	0.4538		0.3959	0.4352
			0.4007	0.4253		0.3963	0.4517		0.3962	0.4371
			0.4008	0.4265		0.3964	0.4521		0.3963	0.437
			0.4009	0.4269		0.3965	0.4504		0.3964	0.4343
			0.4011	0.4258		0.3967	0.4489		0.3966	0.4354
			0.4012	0.424		0.3968	0.4498		0.3967	0.4362
			0.4013	0.4243		0.397	0.4497		0.3969	0.4368
			0.4015	0.4232		0.3972	0.4488		0.3971	0.4362
			0.4017	0.423		0.3974	0.4454		0.3972	0.4351
			0.4018	0.4205		0.3975	0.4418		0.3974	0.4334
			0.402	0.4177		0.3977	0.4391		0.3976	0.4299
			0.4021	0.4157		0.3979	0.4391		0.3978	0.4278
			0.4023	0.4154		0.398	0.4403		0.3979	0.4269
			0.4024	0.4134		0.3982	0.4386		0.3981	0.4253
			0.4026	0.4125		0.3983	0.438		0.3982	0.426
			0.4028	0.4151		0.3985	0.4362		0.3983	0.4263
			0.4029	0.4137		0.3986	0.4378		0.3985	0.4247
			0.4031	0.4112		0.3988	0.4378		0.3986	0.4232
			0.4033	0.4071		0.3989	0.4369		0.3988	0.4201
			0.4035	0.4058		0.399	0.4362		0.3989	0.4188
			0.4037	0.4062		0.3992	0.4367		0.3991	0.4194
			0.4038	0.4055		0.3993	0.4355		0.3992	0.4193
			0.404	0.4047		0.3995	0.4341		0.3993	0.42
			0.4042	0.403		0.3997	0.4317		0.3995	0.4187
			0.4043	0.4032		0.3998	0.4301		0.3997	0.4159
			0.4045	0.4044		0.3999	0.4279		0.3998	0.413
			0.4046	0.4044		0.4001	0.4275		0.3999	0.4114
			0.4047	0.3996		0.4002	0.4283		0.4001	0.4097
			0.4049	0.4004		0.4004	0.4266		0.4003	0.4111
			0.405	0.3987		0.4005	0.4245		0.4004	0.4094
			0.4051	0.3967		0.4007	0.424		0.4006	0.4082
			0.4053	0.3924		0.4009	0.4248		0.4008	0.4086
			0.4054	0.3923		0.4011	0.423		0.4009	0.4094
			0.4056	0.393		0.4013	0.421		0.4011	0.4072
			0.4058	0.39		0.4014	0.4187		0.4013	0.4024
			0.4059	0.3891		0.4016	0.4173		0.4014	0.4003
			0.406	0.3881		0.4017	0.4186		0.4016	0.4016
			0.4062	0.3895		0.4019	0.4164		0.4018	0.4019
			0.4064	0.3899		0.4021	0.414		0.4019	0.4018
			0.4065	0.3884		0.4022	0.4143		0.4021	0.4028
			0.4067	0.3872		0.4023	0.4133		0.4022	0.4025
			0.4069	0.3873		0.4025	0.4127		0.4024	0.4043
			0.4071	0.3855		0.4027	0.4096		0.4025	0.4024
			0.4073	0.3845		0.4028	0.4108		0.4027	0.4008
			0.4074	0.3849		0.403	0.4083		0.4029	0.4012
			0.4076	0.3857		0.4032	0.4082		0.403	0.4009
			0.4078	0.3849		0.4033	0.4078		0.4032	0.3983
			0.4079	0.3842		0.4034	0.407		0.4033	0.3974
			0.4081	0.3826		0.4036	0.4053		0.4035	0.3968
			0.4083	0.3841		0.4037	0.4048		0.4036	0.3951
			0.4084	0.3843		0.4039	0.4037		0.4038	0.3954
			0.4086	0.382		0.404	0.4042		0.4039	0.3931
			0.4087	0.3816		0.4042	0.4048		0.404	0.3938
			0.4089	0.3807		0.4043	0.4043		0.4042	0.3927
			0.409	0.3798		0.4044	0.4031		0.4043	0.3919
			0.4092	0.3805		0.4046	0.4016		0.4045	0.39
			0.4093	0.3767		0.4047	0.4009		0.4046	0.3886
			0.4095	0.3759		0.4049	0.401		0.4048	0.3907
			0.4096	0.3754		0.405	0.4003		0.4049	0.3911
			0.4097	0.376		0.4051	0.402		0.405	0.3895
			0.4098	0.3735		0.4053	0.4011		0.4052	0.39
			0.41	0.3734		0.4055	0.4016		0.4054	0.3893
			0.4101	0.3758		0.4056	0.4017		0.4055	0.3889
			0.4103	0.3779		0.4058	0.4011		0.4057	0.3854
			0.4104	0.3789		0.406	0.3987		0.4058	0.3842
			0.4106	0.3767		0.4061	0.4006		0.406	0.3842
			0.4108	0.3766		0.4063	0.3987		0.4062	0.3861
			0.4109	0.3757		0.4065	0.3957		0.4064	0.3845
			0.4111	0.3754		0.4067	0.3956		0.4065	0.3839
			0.4113	0.3734		0.4068	0.3949		0.4067	0.383
			0.4114	0.3728		0.407	0.3916		0.4069	0.3838
			0.4115	0.3745		0.4071	0.3921		0.407	0.3823
			0.4116	0.3748		0.4072	0.3909		0.4071	0.3828
			0.4118	0.3725		0.4074	0.391		0.4072	0.3816
			0.412	0.3712		0.4075	0.3889		0.4074	0.3795
			0.4121	0.373		0.4076	0.3886		0.4075	0.3803
			0.4123	0.3735		0.4078	0.3876		0.4077	0.3791
			0.4125	0.374		0.4081	0.3862		0.4079	0.3787
			0.4127	0.3725		0.4082	0.3849		0.4081	0.3776
			0.4128	0.3703		0.4083	0.386		0.4082	0.3761
			0.413	0.3689		0.4085	0.3865		0.4084	0.3739
			0.4132	0.3687		0.4086	0.3854		0.4085	0.3729
			0.4133	0.3685		0.4088	0.3855		0.4087	0.3689
			0.4135	0.3688		0.4089	0.3849		0.4088	0.3692
			0.4136	0.3674		0.4091	0.3826		0.409	0.3702
			0.4138	0.3626		0.4092	0.3815		0.4091	0.3669
			0.4139	0.3622		0.4094	0.3795		0.4093	0.3652
			0.4141	0.3607		0.4095	0.3799		0.4094	0.3624
			0.4142	0.3572		0.4097	0.3804		0.4096	0.3608
			0.4143	0.3568		0.4098	0.382		0.4097	0.3613
			0.4145	0.3545		0.4099	0.3815		0.4098	0.3628
			0.4147	0.3534		0.4101	0.3832		0.41	0.363
			0.4148	0.3521		0.4102	0.3835		0.4101	0.3648
			0.4149	0.3528		0.4103	0.3829		0.4102	0.3651
			0.4151	0.3507		0.4105	0.3823		0.4103	0.3621
			0.4152	0.3492		0.4106	0.3825		0.4105	0.3609
			0.4153	0.3465		0.4107	0.3836		0.4106	0.3598
			0.4155	0.3457		0.4109	0.3856		0.4107	0.3584
			0.4156	0.3452		0.411	0.3834		0.4109	0.3587
			0.4157	0.3439		0.4112	0.3844		0.4111	0.3583
			0.4159	0.3433		0.4113	0.3838		0.4112	0.3593
			0.416	0.3429		0.4114	0.3816		0.4113	0.3609
			0.4162	0.3418		0.4116	0.3806		0.4115	0.3579
			0.4163	0.3417		0.4118	0.3796		0.4116	0.3568
			0.4165	0.3406		0.4119	0.3774		0.4118	0.3565
			0.4167	0.339		0.4121	0.3772		0.412	0.3523
			0.4168	0.338		0.4123	0.3764		0.4121	0.3499
			0.4169	0.3365		0.4124	0.3756		0.4123	0.3484
			0.417	0.3357		0.4125	0.374		0.4124	0.3485
			0.4172	0.3339		0.4127	0.3738		0.4126	0.348
			0.4174	0.3349		0.4128	0.3715		0.4127	0.3468
			0.4175	0.3373		0.413	0.3708		0.4129	0.3469
			0.4177	0.3377		0.4131	0.3717		0.413	0.3462
			0.4179	0.3352		0.4132	0.3699		0.4131	0.3451
			0.418	0.337		0.4134	0.3692		0.4133	0.343
			0.4181	0.3368		0.4135	0.3703		0.4134	0.3412
			0.4183	0.3344		0.4137	0.3711		0.4136	0.3409
			0.4185	0.3328		0.4138	0.3686		0.4137	0.3392
			0.4186	0.3332		0.414	0.3653		0.4139	0.3385
			0.4187	0.3324		0.4141	0.3635		0.414	0.3384
			0.4189	0.3325		0.4143	0.3618		0.4142	0.3374
			0.419	0.3325		0.4144	0.3625		0.4143	0.3361
			0.4192	0.3327		0.4146	0.3612		0.4144	0.3342
			0.4193	0.3328		0.4147	0.3605		0.4146	0.3328
			0.4195	0.3317		0.4148	0.3585		0.4147	0.3319
			0.4197	0.3313		0.415	0.356		0.4149	0.3308
			0.4198	0.3317		0.4152	0.3557		0.415	0.3316
			0.42	0.3314		0.4153	0.3547		0.4152	0.3298
			0.4201	0.3322		0.4155	0.3519		0.4154	0.33
			0.4203	0.3294		0.4157	0.3528		0.4155	0.3265
			0.4204	0.3288		0.4158	0.3529		0.4157	0.3248
			0.4206	0.328		0.416	0.3514		0.4159	0.3225
			0.4207	0.3294		0.4161	0.352		0.416	0.3198
			0.4208	0.3272		0.4163	0.352		0.4161	0.3177
			0.421	0.3252		0.4164	0.3514		0.4163	0.3166
			0.4212	0.3258		0.4166	0.3513		0.4165	0.3176
			0.4213	0.3251		0.4167	0.3509		0.4166	0.3172
			0.4214	0.3249		0.4169	0.3482		0.4168	0.316
			0.4215	0.3245		0.417	0.3482		0.4169	0.3141
			0.4217	0.3226		0.4172	0.3468		0.417	0.3101
			0.4218	0.3215		0.4173	0.3444		0.4172	0.3067
			0.422	0.3209		0.4174	0.3433		0.4173	0.3042
			0.4222	0.3201		0.4176	0.3444		0.4175	0.3023
			0.4223	0.3201		0.4177	0.3432		0.4176	0.302
			0.4224	0.3191		0.4178	0.34		0.4177	0.3019
			0.4226	0.3169		0.418	0.3396		0.4179	0.2998
			0.4227	0.3154		0.4181	0.3372		0.418	0.2974
			0.4228	0.3134		0.4182	0.3354		0.4181	0.2974
			0.423	0.3115		0.4183	0.3334		0.4182	0.2961
			0.4231	0.3116		0.4185	0.3321		0.4184	0.2935
			0.4233	0.309		0.4187	0.3321		0.4185	0.2933
			0.4234	0.3075		0.4188	0.3302		0.4187	0.2924
			0.4236	0.3075		0.419	0.3277		0.4189	0.2925
			0.4237	0.3066		0.4191	0.3268		0.419	0.2917
			0.4239	0.3057		0.4192	0.3247		0.4191	0.2907
			0.424	0.304		0.4193	0.3251		0.4192	0.2896
			0.4242	0.3019		0.4194	0.3268		0.4193	0.2891
			0.4243	0.3027		0.4196	0.3269		0.4195	0.288
			0.4244	0.3019		0.4198	0.3265		0.4196	0.2859
			0.4245	0.3014		0.4199	0.3247		0.4198	0.2829
			0.4247	0.2997		0.4201	0.3234		0.4199	0.2827
			0.4248	0.3003		0.4202	0.3214		0.4201	0.281
			0.425	0.3002		0.4204	0.3213		0.4202	0.2778
			0.4252	0.2977		0.4205	0.3199		0.4204	0.2755
			0.4253	0.295		0.4207	0.3171		0.4206	0.2741
			0.4255	0.2933		0.4208	0.3171		0.4207	0.2722
			0.4256	0.2923		0.4209	0.3156		0.4208	0.2716
			0.4257	0.2923		0.421	0.3167		0.4209	0.2679
			0.4259	0.29		0.4211	0.3161		0.421	0.2664
			0.426	0.2885		0.4213	0.3145		0.4212	0.2654
			0.4262	0.2884		0.4214	0.3137		0.4213	0.263
			0.4263	0.2888		0.4215	0.3154		0.4214	0.2605
			0.4265	0.2839		0.4217	0.3135		0.4216	0.2595
			0.4266	0.2801		0.4219	0.3128		0.4217	0.2575
			0.4267	0.2803		0.422	0.3117		0.4219	0.2575
			0.4269	0.2806		0.4222	0.3096		0.4221	0.2578
			0.4271	0.2787		0.4223	0.3093		0.4222	0.2557
			0.4272	0.2762		0.4224	0.3096		0.4223	0.2549
			0.4274	0.2751		0.4226	0.3079		0.4224	0.2537
			0.4275	0.2738		0.4227	0.3066		0.4226	0.2502
			0.4276	0.2719		0.4229	0.3046		0.4228	0.2509
			0.4278	0.2689		0.423	0.3033		0.4229	0.2515
			0.4279	0.2684		0.4232	0.3031		0.423	0.2512
			0.428	0.2656		0.4233	0.3026		0.4232	0.2526
			0.4282	0.2628		0.4234	0.2989		0.4233	0.2489
			0.4283	0.2615		0.4236	0.2976		0.4235	0.2461
			0.4284	0.2611		0.4237	0.2968		0.4236	0.2496
			0.4285	0.2592		0.4239	0.2993		0.4238	0.2509
			0.4286	0.2575		0.4241	0.2984		0.424	0.2523
			0.4288	0.2572		0.4242	0.2988		0.4241	0.2533
			0.4289	0.2575		0.4244	0.2959		0.4243	0.2535
			0.429	0.2572		0.4245	0.2953		0.4244	0.254
			0.4292	0.2549		0.4246	0.2933		0.4245	0.256
			0.4294	0.254		0.4247	0.2907		0.4246	0.2531
			0.4295	0.2519		0.4248	0.29		0.4248	0.2524
			0.4296	0.2494		0.425	0.2901		0.4248	0.2523
			0.4298	0.248		0.4251	0.289		0.425	0.253
			0.4299	0.2466		0.4252	0.2873		0.4251	0.2522
			0.4301	0.2443		0.4254	0.2836		0.4253	0.2549
			0.4302	0.2452		0.4255	0.2816		0.4254	0.254
			0.4303	0.2453		0.4256	0.2779		0.4255	0.2529
			0.4304	0.2436		0.4258	0.2757		0.4256	0.2527
			0.4306	0.2452		0.4259	0.2751		0.4258	0.2515
			0.4308	0.245		0.4261	0.2744		0.4259	0.2528
			0.4309	0.243		0.4262	0.2745		0.4261	0.2523
			0.4311	0.2426		0.4263	0.2745		0.4262	0.2536
			0.4312	0.2434		0.4264	0.2757		0.4263	0.2555
			0.4314	0.2451		0.4265	0.2721		0.4265	0.2559
			0.4315	0.2429		0.4267	0.2699		0.4266	0.2564
			0.4316	0.2439		0.4268	0.2698		0.4267	0.2526
			0.4318	0.2426		0.4269	0.2705		0.4268	0.2519
			0.4319	0.2446		0.4271	0.2728		0.4269	0.2511
			0.4321	0.242		0.4272	0.273		0.4271	0.2513
			0.4322	0.2425		0.4274	0.2701		0.4272	0.2498
			0.4323	0.2449		0.4275	0.2698		0.4274	0.2504
			0.4325	0.2441		0.4277	0.2674		0.4275	0.2519
			0.4326	0.2424		0.4278	0.2655		0.4277	0.2499
			0.4327	0.2427		0.4279	0.2642		0.4278	0.2469
			0.4328	0.2438		0.4281	0.2651		0.428	0.2451
			0.4329	0.2433		0.4283	0.2665		0.4281	0.2437
			0.4331	0.2427		0.4284	0.2655		0.4283	0.2425
			0.4332	0.2437		0.4286	0.263		0.4284	0.2427
			0.4334	0.2448		0.4287	0.2617		0.4286	0.2447
			0.4335	0.2438		0.4288	0.2589		0.4287	0.2455
			0.4337	0.2443		0.429	0.2565		0.4289	0.2456
			0.4338	0.2452		0.4291	0.2569		0.429	0.2458
			0.434	0.2433		0.4292	0.2573		0.4291	0.2445
			0.4341	0.241		0.4294	0.2565		0.4293	0.2435
			0.4342	0.2376		0.4295	0.257		0.4294	0.2438
			0.4344	0.2374		0.4297	0.2583		0.4296	0.2436
			0.4346	0.2368		0.4298	0.2581		0.4297	0.244
			0.4347	0.2366		0.4299	0.2586		0.4298	0.243
			0.4348	0.2373		0.4301	0.2587		0.4299	0.2422
			0.435	0.2347		0.4302	0.2566		0.4301	0.2433
			0.4351	0.2338		0.4303	0.2544		0.4302	0.242
			0.4353	0.2342		0.4304	0.2536		0.4303	0.2429
			0.4354	0.2328		0.4306	0.255		0.4304	0.2436
			0.4355	0.2322		0.4307	0.2538		0.4306	0.2444
			0.4357	0.2304		0.4309	0.256		0.4308	0.2425
			0.4358	0.2282		0.431	0.2568		0.4309	0.2418
			0.436	0.2283		0.4312	0.2561		0.431	0.2442
			0.4361	0.2282		0.4313	0.2559		0.4312	0.2437
			0.4362	0.2284		0.4314	0.255		0.4313	0.2443
			0.4363	0.2293		0.4316	0.2503		0.4314	0.2438
			0.4364	0.2298		0.4317	0.25		0.4316	0.2439
			0.4365	0.2309		0.4318	0.2528		0.4317	0.2429
			0.4366	0.2318		0.432	0.2526		0.4319	0.244
			0.4368	0.23		0.4321	0.2527		0.432	0.2422
			0.437	0.2303		0.4322	0.2507		0.4321	0.2425
			0.4371	0.2296		0.4324	0.2538		0.4323	0.2403
			0.4372	0.2291		0.4325	0.2535		0.4324	0.2417
			0.4373	0.229		0.4326	0.2507		0.4325	0.2414
			0.4375	0.2296		0.4328	0.2499		0.4327	0.2382
			0.4376	0.23		0.4329	0.2486		0.4328	0.2368
			0.4378	0.2288		0.433	0.2474		0.4329	0.235
			0.4379	0.229		0.4332	0.2485		0.4331	0.2354
			0.4381	0.2298		0.4333	0.2497		0.4332	0.2339
			0.4382	0.2297		0.4334	0.2475		0.4333	0.2335
			0.4383	0.2288		0.4335	0.2427		0.4335	0.234
			0.4384	0.2311		0.4337	0.2415		0.4336	0.2311
			0.4385	0.2318		0.4338	0.2426		0.4337	0.2296
			0.4387	0.2335		0.4339	0.2408		0.4338	0.229
			0.4388	0.2318		0.4341	0.2411		0.434	0.227
			0.439	0.2294		0.4342	0.2392		0.4341	0.2284
			0.4392	0.2282		0.4343	0.2381		0.4342	0.2284
			0.4393	0.2282		0.4345	0.2386		0.4344	0.2282
			0.4394	0.2271		0.4346	0.2386		0.4345	0.2296
			0.4395	0.2276		0.4347	0.2354		0.4346	0.2289
			0.4397	0.2255		0.4349	0.2318		0.4348	0.2276
			0.4398	0.2282		0.435	0.2319		0.4349	0.2293
			0.44	0.2274		0.4351	0.2306		0.435	0.2273
			0.4401	0.2269		0.4352	0.2272		0.4351	0.2257
			0.4402	0.2234		0.4353	0.2232		0.4352	0.2256
			0.4404	0.2255		0.4355	0.2199		0.4354	0.2236
			0.4405	0.2266		0.4356	0.2188		0.4355	0.2242
			0.4406	0.2268		0.4357	0.2183		0.4356	0.2231
			0.4407	0.224		0.4359	0.2173		0.4358	0.2204
			0.4409	0.221		0.436	0.2152		0.4359	0.2212
			0.441	0.221		0.4361	0.2115		0.436	0.2215
			0.4411	0.2194		0.4362	0.2116		0.4361	0.2207
			0.4413	0.2165		0.4363	0.2119		0.4362	0.2219
			0.4414	0.2166		0.4365	0.2109		0.4364	0.2197
			0.4415	0.2187		0.4366	0.2089		0.4365	0.2205
			0.4417	0.2168		0.4367	0.2089		0.4366	0.2191
			0.4418	0.2147		0.4368	0.2083		0.4367	0.2198
			0.4419	0.2156		0.437	0.2105		0.4369	0.2221
			0.4421	0.2135		0.4371	0.2103		0.437	0.223
			0.4422	0.2131		0.4373	0.2112		0.4372	0.2237
			0.4423	0.2115		0.4374	0.2098		0.4373	0.2227
			0.4424	0.2103		0.4376	0.2088		0.4375	0.2216
			0.4425	0.2102		0.4377	0.2073		0.4376	0.2228
			0.4427	0.2044		0.4379	0.2072		0.4377	0.2213
			0.4428	0.2038		0.438	0.2074		0.4379	0.2187
			0.443	0.2026		0.4381	0.2076		0.438	0.2166
			0.4431	0.1992		0.4382	0.2082		0.4381	0.2169
			0.4433	0.1978		0.4384	0.206		0.4382	0.2169
			0.4434	0.1971		0.4385	0.2051		0.4384	0.217
			0.4435	0.1975		0.4386	0.2038		0.4385	0.2152
			0.4436	0.1977		0.4387	0.2009		0.4386	0.2159
			0.4438	0.1968		0.4389	0.2002		0.4388	0.2138
			0.4439	0.1967		0.439	0.2005		0.4389	0.2123
			0.4441	0.1958		0.4391	0.2011		0.439	0.2125
			0.4442	0.1969		0.4393	0.2005		0.4392	0.2109
			0.4443	0.1951		0.4394	0.1994		0.4393	0.2086
			0.4445	0.1936		0.4396	0.1981		0.4395	0.2081
			0.4446	0.1934		0.4397	0.1973		0.4396	0.2067
			0.4447	0.1938		0.4399	0.1967		0.4398	0.2045
			0.4449	0.193		0.44	0.1944		0.4399	0.2028
			0.445	0.1926		0.4401	0.1948		0.44	0.2008
			0.4452	0.1951		0.4402	0.1932		0.4401	0.1978
			0.4453	0.1956		0.4403	0.1907		0.4402	0.1979
			0.4454	0.1952		0.4404	0.1889		0.4403	0.1967
			0.4455	0.1932		0.4406	0.1902		0.4405	0.197
			0.4456	0.1931		0.4407	0.1904		0.4406	0.1955
			0.4457	0.1917		0.4408	0.1922		0.4407	0.1942
			0.4458	0.1897		0.441	0.1917		0.4409	0.1915
			0.4459	0.1862		0.4411	0.1945		0.441	0.1875
			0.4461	0.1867		0.4412	0.1936		0.4411	0.1852
			0.4463	0.1858		0.4413	0.1924		0.4412	0.1843
			0.4464	0.1861		0.4415	0.1899		0.4414	0.1867
			0.4465	0.1843		0.4417	0.1887		0.4415	0.1889
			0.4466	0.1853		0.4418	0.1893		0.4417	0.1906
			0.4468	0.182		0.4418	0.19		0.4418	0.1907
			0.4469	0.1799		0.442	0.1876		0.4419	0.1899
			0.447	0.1801		0.4421	0.1894		0.442	0.1878
			0.4471	0.1776		0.4422	0.1911		0.4421	0.1854
			0.4473	0.1756		0.4424	0.1931		0.4423	0.1845
			0.4474	0.177		0.4425	0.1934		0.4424	0.1863
			0.4475	0.1747		0.4427	0.1933		0.4425	0.1883
			0.4477	0.1749		0.4429	0.1924		0.4427	0.1876
			0.4478	0.1723		0.4429	0.1914		0.4429	0.1859
			0.4479	0.1698		0.443	0.1907		0.443	0.1847
			0.448	0.1684		0.4432	0.1906		0.4431	0.1854
			0.4482	0.1678		0.4433	0.1901		0.4432	0.1832
			0.4483	0.1667		0.4434	0.1905		0.4434	0.183
			0.4484	0.1661		0.4436	0.1919		0.4435	0.1832
			0.4485	0.1658		0.4437	0.1912		0.4436	0.1832
			0.4487	0.1665		0.4438	0.1894		0.4437	0.1833
			0.4488	0.165		0.444	0.1911		0.4439	0.1832
			0.4489	0.1651		0.4441	0.1872		0.444	0.1827
			0.449	0.1638		0.4442	0.1848		0.4441	0.1835
			0.4491	0.164		0.4443	0.1847		0.4442	0.1797
			0.4493	0.1642		0.4444	0.1825		0.4443	0.1806
			0.4494	0.1643		0.4445	0.1828		0.4444	0.1794
			0.4496	0.1634		0.4447	0.1839		0.4446	0.1809
			0.4497	0.1586		0.4448	0.1829		0.4447	0.1785
			0.4499	0.1581		0.4449	0.1803		0.4448	0.1771
			0.45	0.1555		0.4451	0.1764		0.4449	0.1756
			0.4501	0.1574		0.4452	0.1764		0.4451	0.1777
			0.4502	0.1568		0.4453	0.1751		0.4452	0.175
			0.4503	0.1562		0.4454	0.171		0.4453	0.1752
			0.4505	0.1564		0.4456	0.1695		0.4454	0.1729
			0.4506	0.1571		0.4457	0.169		0.4456	0.1725
			0.4507	0.1574		0.4457	0.1682		0.4457	0.1731
			0.4508	0.1559		0.4458	0.1698		0.4458	0.1716
			0.4509	0.1582		0.446	0.1691		0.4459	0.1715
			0.4511	0.1533		0.4461	0.1658		0.446	0.17
			0.4512	0.1541		0.4463	0.1624		0.4462	0.1685
			0.4514	0.1527		0.4464	0.1585		0.4463	0.1663
			0.4515	0.1525		0.4465	0.1601		0.4464	0.1644
			0.4516	0.1516		0.4466	0.1591		0.4465	0.1642
			0.4518	0.151		0.4468	0.1574		0.4466	0.1653
			0.4519	0.1468		0.4469	0.1562		0.4468	0.1639
			0.452	0.1476		0.4471	0.154		0.447	0.1646
			0.4521	0.1504		0.4472	0.1508		0.4471	0.163
			0.4523	0.1507		0.4473	0.1489		0.4472	0.1637
			0.4524	0.15		0.4474	0.1459		0.4473	0.1649
			0.4525	0.151		0.4475	0.1454		0.4474	0.165
			0.4526	0.1504		0.4477	0.1438		0.4476	0.1636
			0.4527	0.1514		0.4478	0.1429		0.4477	0.1625
			0.4528	0.1506		0.4479	0.1408		0.4478	0.1617
			0.453	0.1507		0.4481	0.14		0.448	0.1628
			0.4531	0.1521		0.4482	0.1399		0.4481	0.1641
			0.4533	0.1533		0.4484	0.1415		0.4482	0.1618
			0.4534	0.1522		0.4485	0.1426		0.4484	0.1605
			0.4536	0.1522		0.4487	0.1411		0.4486	0.1604
			0.4537	0.152		0.4488	0.1406		0.4487	0.162
			0.4539	0.1512		0.4489	0.1414		0.4488	0.1631
			0.454	0.1523		0.449	0.1421		0.4489	0.1626
			0.4541	0.1501		0.4491	0.1463		0.449	0.1624
			0.4543	0.1494		0.4492	0.1463		0.4492	0.1618
			0.4544	0.1497		0.4493	0.1446		0.4493	0.1601
			0.4545	0.1494		0.4495	0.1457		0.4494	0.1611
			0.4547	0.1458		0.4496	0.1476		0.4495	0.158
			0.4548	0.1445		0.4497	0.1467		0.4496	0.1581
			0.4549	0.1455		0.4498	0.1462		0.4497	0.1557
			0.455	0.1456		0.4499	0.145		0.4498	0.1545
			0.4551	0.1459		0.45	0.1459		0.4499	0.1543
			0.4552	0.1432		0.4501	0.1463		0.4501	0.1523
			0.4553	0.1444		0.4503	0.1464		0.4502	0.1521
			0.4555	0.1417		0.4504	0.1479		0.4503	0.1532
			0.4556	0.1418		0.4505	0.1491		0.4504	0.1519
			0.4557	0.1445		0.4506	0.1486		0.4505	0.1497
			0.4558	0.1436		0.4507	0.1483		0.4506	0.1496
			0.456	0.1441		0.4509	0.1502		0.4508	0.1477
			0.4561	0.1468		0.451	0.1519		0.4509	0.1478
			0.4562	0.145		0.4511	0.1519		0.451	0.1455
			0.4563	0.1452		0.4512	0.1509		0.4511	0.1453
			0.4564	0.1431		0.4513	0.1497		0.4512	0.1473
			0.4566	0.1432		0.4514	0.1508		0.4514	0.1461
			0.4567	0.1455		0.4515	0.1526		0.4515	0.1443
			0.4568	0.1459		0.4517	0.154		0.4516	0.1439
			0.4569	0.1464		0.4518	0.1547		0.4517	0.1428
			0.457	0.1458		0.4519	0.156		0.4518	0.1429
			0.4571	0.1439		0.4521	0.1581		0.452	0.1433
			0.4573	0.146		0.4522	0.1596		0.4521	0.1415
			0.4574	0.1449		0.4523	0.161		0.4522	0.1422
			0.4575	0.1446		0.4525	0.1618		0.4523	0.1423
			0.4576	0.1453		0.4526	0.1597		0.4525	0.1397
			0.4577	0.145		0.4527	0.1592		0.4526	0.138
			0.4578	0.1432		0.4528	0.1625		0.4527	0.1388
			0.458	0.1407		0.4529	0.1644		0.4528	0.1374
			0.4581	0.1408		0.453	0.1662		0.4529	0.1362
			0.4582	0.1389		0.4532	0.1624		0.4531	0.1345
			0.4583	0.1393		0.4533	0.1619		0.4532	0.1344
			0.4584	0.1376		0.4534	0.1625		0.4533	0.1347
			0.4585	0.1378		0.4535	0.1624		0.4534	0.1351
			0.4586	0.1401		0.4537	0.1601		0.4536	0.1365
			0.4588	0.1402		0.4538	0.1611		0.4537	0.1371
			0.4589	0.1385		0.4539	0.1597		0.4539	0.1399
			0.459	0.1365		0.454	0.1612		0.454	0.1423
			0.4591	0.1377		0.4542	0.1604		0.4541	0.1405
			0.4593	0.1349		0.4543	0.1596		0.4542	0.1413
			0.4594	0.1367		0.4544	0.16		0.4543	0.1413
			0.4596	0.1351		0.4545	0.1606		0.4544	0.141
			0.4597	0.1341		0.4546	0.1592		0.4546	0.1412
			0.4598	0.1335		0.4548	0.1567		0.4547	0.1418
			0.46	0.1342		0.4549	0.1537		0.4548	0.1426
			0.4601	0.1309		0.455	0.1536		0.4549	0.1423
			0.4602	0.1296		0.4551	0.1536		0.455	0.1399
			0.4604	0.1285		0.4553	0.1538		0.4552	0.14
			0.4605	0.1272		0.4554	0.155		0.4553	0.139
			0.4606	0.1279		0.4556	0.1557		0.4555	0.1388
			0.4607	0.1266		0.4557	0.1547		0.4556	0.1379
			0.4608	0.1224		0.4559	0.1565		0.4558	0.1389
			0.461	0.1229		0.456	0.1543		0.4559	0.1393
			0.4611	0.1221		0.4561	0.1525		0.456	0.1399
			0.4612	0.1203		0.4562	0.1545		0.4561	0.1389
			0.4613	0.1188		0.4563	0.1529		0.4562	0.1372
			0.4614	0.1177		0.4564	0.1529		0.4563	0.1344
			0.4615	0.1161		0.4566	0.1534		0.4565	0.1333
			0.4616	0.1156		0.4567	0.1519		0.4566	0.1317
			0.4617	0.1137		0.4568	0.1516		0.4567	0.1329
			0.4618	0.1111		0.4569	0.1532		0.4568	0.132
			0.462	0.1091		0.457	0.1524		0.457	0.1336
			0.4621	0.108		0.4571	0.1517		0.4571	0.1326
			0.4622	0.1088		0.4572	0.1512		0.4572	0.131
			0.4623	0.1054		0.4573	0.1485		0.4572	0.1299
			0.4625	0.1037		0.4575	0.1497		0.4574	0.1287
			0.4626	0.1002		0.4576	0.1466		0.4575	0.1278
			0.4627	0.0994		0.4577	0.1471		0.4576	0.1278
			0.4629	0.0984		0.4578	0.1454		0.4577	0.1291
			0.463	0.0952		0.4579	0.1461		0.4579	0.1298
			0.4631	0.0939		0.4581	0.1451		0.458	0.1284
			0.4632	0.0925		0.4582	0.1442		0.4581	0.1274
			0.4633	0.0919		0.4583	0.1418		0.4582	0.1254
			0.4634	0.0896		0.4584	0.1384		0.4583	0.1239
			0.4636	0.091		0.4586	0.1388		0.4585	0.1243
			0.4637	0.0887		0.4587	0.137		0.4586	0.1236
			0.4638	0.0894		0.4588	0.1374		0.4587	0.1241
			0.464	0.0883		0.4589	0.1357		0.4588	0.1238
			0.4641	0.085		0.459	0.1333		0.4589	0.1251
			0.4642	0.0865		0.4592	0.1305		0.4591	0.123
			0.4643	0.0876		0.4593	0.1294		0.4592	0.1229
			0.4645	0.0868		0.4594	0.1292		0.4593	0.1232
			0.4646	0.0841		0.4595	0.1302		0.4594	0.1239
			0.4647	0.0822		0.4596	0.1281		0.4595	0.1207
			0.4649	0.0833		0.4597	0.1282		0.4596	0.1186
			0.465	0.0797		0.4598	0.1256		0.4597	0.1164
			0.4651	0.0791		0.4599	0.1254		0.4598	0.1156
			0.4653	0.0775		0.46	0.1235		0.4599	0.1164
			0.4654	0.0759		0.4602	0.1224		0.4601	0.1143
			0.4655	0.077		0.4603	0.1209		0.4602	0.1116
			0.4656	0.0748		0.4604	0.122		0.4603	0.1094
			0.4657	0.074		0.4605	0.1217		0.4604	0.1108
			0.4658	0.0734		0.4606	0.1223		0.4605	0.1121
			0.4659	0.0717		0.4607	0.1233		0.4606	0.1106
			0.466	0.0678		0.4608	0.1222		0.4607	0.1078
			0.4662	0.0691		0.461	0.1213		0.4609	0.107
			0.4663	0.0657		0.4611	0.1219		0.461	0.105
			0.4664	0.0643		0.4612	0.1188		0.4611	0.1038
			0.4665	0.063		0.4613	0.1179		0.4612	0.1026
			0.4666	0.0631		0.4614	0.1208		0.4613	0.102
			0.4667	0.0606		0.4615	0.1217		0.4615	0.1017
			0.4669	0.0618		0.4617	0.1223		0.4616	0.1038
			0.467	0.0605		0.4618	0.1225		0.4617	0.1039
			0.4671	0.0588		0.4619	0.1234		0.4618	0.1032
			0.4672	0.0549		0.462	0.1251		0.4619	0.1012
			0.4673	0.0514		0.4621	0.1246		0.462	0.1026
			0.4674	0.0521		0.4623	0.1249		0.4622	0.1011
			0.4676	0.048		0.4624	0.124		0.4623	0.0997
			0.4677	0.0474		0.4625	0.124		0.4624	0.0962
			0.4678	0.0442		0.4627	0.1219		0.4626	0.0951
			0.4679	0.0421		0.4628	0.1213		0.4627	0.0944
			0.4681	0.0416		0.4629	0.12		0.4628	0.0931
			0.4682	0.0393		0.463	0.119		0.4629	0.0944
			0.4683	0.0366		0.4632	0.1174		0.4631	0.0936
			0.4684	0.0387		0.4633	0.1169		0.4632	0.0945
			0.4685	0.0387		0.4634	0.1194		0.4633	0.0931
			0.4686	0.0366		0.4635	0.1203		0.4634	0.0906
			0.4687	0.035		0.4636	0.1209		0.4635	0.0893
			0.4689	0.0319		0.4637	0.1187		0.4636	0.0897
			0.469	0.03		0.4638	0.1189		0.4637	0.0895
			0.4691	0.0278		0.4639	0.1194		0.4638	0.0888
			0.4692	0.026		0.464	0.1206		0.4639	0.0871
			0.4693	0.0277		0.4641	0.1183		0.464	0.0885
			0.4695	0.0276		0.4642	0.1164		0.4641	0.0893
			0.4696	0.0292		0.4643	0.1138		0.4643	0.0895
			0.4696	0.0264		0.4645	0.1148		0.4644	0.0889
			0.4698	0.0248		0.4646	0.1153		0.4645	0.0911
			0.4699	0.0239		0.4647	0.115		0.4646	0.0914
			0.47	0.0238		0.4648	0.1134		0.4647	0.0932
			0.4701	0.0224		0.4649	0.1134		0.4648	0.094
			0.4702	0.0216		0.465	0.1128		0.4649	0.0946
			0.4703	0.0215		0.4651	0.1156		0.465	0.0968
			0.4704	0.0181		0.4652	0.1197		0.4652	0.0976
			0.4705	0.0185		0.4653	0.1186		0.4653	0.0981
			0.4706	0.0164		0.4654	0.116		0.4653	0.0979
			0.4708	0.0139		0.4655	0.1167		0.4655	0.0981
			0.4709	0.0126		0.4657	0.1171		0.4656	0.1004
			0.471	0.0102		0.4658	0.1193		0.4657	0.101
			0.4712	0.0096484		0.4659	0.1172		0.4658	0.0976
			0.4713	0.0087063		0.4661	0.1168		0.466	0.0999
			0.4714	0.01		0.4662	0.1173		0.4661	0.099
			0.4715	0.0077473		0.4663	0.1148		0.4662	0.099
			0.4717	0.0074049		0.4665	0.1141		0.4664	0.0982
			0.4718	0.0065499		0.4666	0.1143		0.4665	0.0992
			0.4719	0.0047724		0.4667	0.1137		0.4666	0.1003
			0.472	0.0030246		0.4668	0.1133		0.4667	0.0993
			0.4721	0.002909		0.4669	0.1115		0.4668	0.098
			0.4722	0.0014955		0.4671	0.114		0.467	0.0966
			0.4723	0.00065218		0.4672	0.1132		0.4671	0.096
			0.4724	0.00039463		0.4673	0.111		0.4672	0.0962
			0.4726	-0.00087205		0.4674	0.1106		0.4673	0.0946
			0.4727	-0.0025132		0.4675	0.1108		0.4674	0.0939
			0.4728	-0.0010586		0.4677	0.1099		0.4675	0.0949
			0.4729	-0.0034318		0.4678	0.1098		0.4677	0.0945
			0.473	-0.0043244		0.4679	0.11		0.4678	0.0942
			0.4732	-0.0066738		0.468	0.1076		0.4679	0.0945
			0.4733	-0.0079923		0.4682	0.1084		0.4681	0.0944
			0.4734	-0.0070808		0.4683	0.1054		0.4682	0.0958
			0.4735	-0.0075302		0.4684	0.104		0.4683	0.0945
			0.4736	-0.0083204		0.4685	0.1053		0.4684	0.0945
			0.4737	-0.0102		0.4686	0.1029		0.4685	0.0944
			0.4738	-0.0126		0.4687	0.1015		0.4686	0.0942
			0.4739	-0.0133		0.4688	0.101		0.4687	0.0914
			0.474	-0.0135		0.4689	0.1006		0.4688	0.0883
			0.4742	-0.0146		0.469	0.1021		0.4689	0.0897
			0.4743	-0.0135		0.4691	0.1017		0.4691	0.0902
			0.4744	-0.013		0.4693	0.1		0.4692	0.0895
			0.4745	-0.014		0.4694	0.0995		0.4693	0.0894
			0.4747	-0.0145		0.4695	0.0974		0.4694	0.0868
			0.4748	-0.0146		0.4696	0.096		0.4695	0.0866
			0.4749	-0.0146		0.4697	0.0932		0.4696	0.0865
			0.475	-0.0157		0.4698	0.0911		0.4697	0.0867
			0.4751	-0.0182		0.4699	0.0909		0.4699	0.0869
			0.4752	-0.0191		0.47	0.0881		0.47	0.0876
			0.4754	-0.022		0.4701	0.0883		0.47	0.0864
			0.4755	-0.0205		0.4702	0.0879		0.4701	0.0855
			0.4756	-0.0212		0.4703	0.0876		0.4702	0.0853
			0.4757	-0.0208		0.4704	0.088		0.4704	0.0847
			0.4759	-0.0194		0.4705	0.088		0.4705	0.0849
			0.4759	-0.0178		0.4706	0.0875		0.4705	0.082
			0.476	-0.0196		0.4707	0.087		0.4706	0.0821
			0.4761	-0.0188		0.4708	0.0848		0.4707	0.0824
			0.4762	-0.0158		0.471	0.0833		0.4709	0.0812
			0.4763	-0.0133		0.4711	0.0811		0.471	0.0795
			0.4764	-0.0118		0.4712	0.0831		0.4711	0.0813
			0.4765	-0.0123		0.4713	0.0799		0.4712	0.0792
			0.4766	-0.0103		0.4715	0.0787		0.4714	0.0778
			0.4767	-0.0114		0.4716	0.0771		0.4715	0.076
			0.4768	-0.01		0.4717	0.0767		0.4716	0.0755
			0.4769	-0.0111		0.4718	0.0784		0.4717	0.0743
			0.477	-0.0127		0.4719	0.079		0.4718	0.0751
			0.4771	-0.0123		0.472	0.079		0.472	0.0736
			0.4773	-0.0119		0.4721	0.0768		0.4721	0.0715
			0.4774	-0.0129		0.4723	0.0766		0.4722	0.0689
			0.4775	-0.0126		0.4724	0.076		0.4723	0.0671
			0.4776	-0.0107		0.4725	0.0775		0.4724	0.0679
			0.4778	-0.0148		0.4726	0.0791		0.4725	0.0677
			0.4779	-0.0134		0.4727	0.079		0.4726	0.0675
			0.478	-0.0103		0.4728	0.0798		0.4727	0.0665
			0.4782	-0.0095854		0.4729	0.0794		0.4729	0.0635
			0.4783	-0.0115		0.4731	0.0791		0.473	0.0663
			0.4784	-0.0098197		0.4732	0.0797		0.4731	0.0663
			0.4785	-0.011		0.4733	0.0785		0.4732	0.0639
			0.4787	-0.0113		0.4734	0.079		0.4733	0.0625
			0.4788	-0.0135		0.4735	0.0791		0.4734	0.0617
			0.4789	-0.0129		0.4736	0.0803		0.4735	0.0611
			0.479	-0.013		0.4737	0.0818		0.4736	0.0589
			0.4791	-0.0139		0.4738	0.0819		0.4737	0.0584
			0.4792	-0.0116		0.4739	0.0827		0.4738	0.0562
			0.4794	-0.0105		0.474	0.0817		0.4739	0.057
			0.4794	-0.0096376		0.4741	0.0828		0.474	0.0563
			0.4796	-0.0067573		0.4742	0.0852		0.4741	0.0574
			0.4797	-0.0069117		0.4743	0.0855		0.4742	0.0582
			0.4798	-0.0049351		0.4744	0.0826		0.4743	0.0571
			0.4799	-0.0048052		0.4745	0.0815		0.4744	0.0575
			0.4801	-0.0066109		0.4746	0.0825		0.4746	0.0558
			0.4802	-0.0079533		0.4747	0.0823		0.4747	0.0585
			0.4803	-0.0052602		0.4749	0.0817		0.4748	0.0582
			0.4804	-0.0030191		0.475	0.0819		0.4749	0.0593
			0.4805	-0.0017192		0.4751	0.0839		0.475	0.0575
			0.4807	-0.0015532		0.4752	0.0824		0.4751	0.0574
			0.4808	0.00023429		0.4753	0.0815		0.4753	0.059
			0.4809	0.0020503		0.4754	0.0806		0.4754	0.0617
			0.481	0.0013412		0.4755	0.0797		0.4754	0.0622
			0.4811	-0.00029353		0.4757	0.0825		0.4755	0.0619
			0.4812	-0.0017794		0.4758	0.0799		0.4757	0.0602
			0.4813	-0.00035327		0.4759	0.0792		0.4758	0.0591
			0.4814	0.0004321		0.476	0.0791		0.4759	0.0579
			0.4815	0.00021169		0.4761	0.0792		0.476	0.0596
			0.4816	-0.00014029		0.4763	0.0778		0.4762	0.0583
			0.4817	0.00037464		0.4764	0.0773		0.4763	0.0581
			0.4818	0.0022774		0.4765	0.076		0.4764	0.0603
			0.4819	-0.00058269		0.4766	0.0746		0.4765	0.059
			0.482	0.0021845		0.4767	0.0696		0.4766	0.0565
			0.4822	0.0022354		0.4768	0.0666		0.4768	0.0555
			0.4823	0.0043129		0.4769	0.0658		0.4769	0.057
			0.4824	0.0050888		0.4771	0.0653		0.477	0.0576
			0.4824	0.0057749		0.4772	0.0612		0.4771	0.0568
			0.4826	0.008461		0.4773	0.0595		0.4772	0.0564
			0.4827	0.0083491		0.4774	0.0601		0.4773	0.0589
			0.4828	0.0097793		0.4775	0.0598		0.4774	0.0569
			0.4828	0.0117		0.4776	0.0579		0.4775	0.059
			0.4829	0.0128		0.4777	0.0597		0.4776	0.0564
			0.4831	0.0117		0.4778	0.0576		0.4777	0.0558
			0.4832	0.0126		0.4779	0.0554		0.4778	0.0564
			0.4833	0.0111		0.478	0.0546		0.4779	0.0543
			0.4834	0.0106		0.4781	0.0545		0.478	0.0544
			0.4835	0.0084325		0.4782	0.056		0.4781	0.0544
			0.4836	0.007285		0.4783	0.0532		0.4782	0.0541
			0.4837	0.0049983		0.4785	0.0535		0.4784	0.0552
			0.4838	0.0039674		0.4786	0.0527		0.4785	0.0588
			0.484	0.0038543		0.4787	0.0511		0.4786	0.0586
			0.4841	0.0026636		0.4788	0.0503		0.4787	0.0586
			0.4842	-0.0011281		0.4789	0.0486		0.4788	0.0604
			0.4843	-0.0014303		0.479	0.0492		0.479	0.0569
			0.4844	-0.0012044		0.4791	0.0492		0.4791	0.0572
			0.4845	-0.00080756		0.4792	0.0486		0.4791	0.0571
			0.4846	-0.0012758		0.4793	0.048		0.4792	0.0565
			0.4848	-0.0043386		0.4794	0.049		0.4793	0.0563
			0.4848	-0.0063024		0.4796	0.051		0.4795	0.0571
			0.4849	-0.0073927		0.4796	0.0489		0.4796	0.057
			0.485	-0.0059832		0.4797	0.0498		0.4796	0.058
			0.4852	-0.0055052		0.4798	0.0481		0.4797	0.0565
			0.4853	-0.0078911		0.4799	0.0479		0.4798	0.058
			0.4854	-0.0107		0.4801	0.0465		0.48	0.0598
			0.4855	-0.0117		0.4802	0.0442		0.4801	0.0598
			0.4856	-0.0141		0.4803	0.044		0.4802	0.0607
			0.4857	-0.0149		0.4804	0.0434		0.4803	0.0614
			0.4858	-0.0129		0.4805	0.0437		0.4804	0.0598
			0.4859	-0.0148		0.4806	0.0433		0.4805	0.0628
			0.486	-0.0148		0.4807	0.0434		0.4806	0.0624
			0.4861	-0.0165		0.4808	0.043		0.4807	0.0625
			0.4862	-0.018		0.4809	0.044		0.4808	0.062
			0.4863	-0.0169		0.481	0.0433		0.4809	0.0614
			0.4864	-0.0167		0.4811	0.0426		0.481	0.0606
			0.4865	-0.0165		0.4812	0.0453		0.4812	0.0614
			0.4867	-0.018		0.4813	0.0439		0.4813	0.0612
			0.4868	-0.0179		0.4814	0.0447		0.4814	0.0627
			0.4869	-0.019		0.4815	0.0417		0.4815	0.0623
			0.4871	-0.0172		0.4817	0.0394		0.4816	0.0599
			0.4872	-0.0176		0.4818	0.0378		0.4817	0.0592
			0.4872	-0.0179		0.4819	0.0359		0.4818	0.0568
			0.4874	-0.0197		0.482	0.0385		0.4819	0.0567
			0.4875	-0.0218		0.4821	0.0377		0.4821	0.0553
			0.4875	-0.0226		0.4823	0.0384		0.4822	0.0539
			0.4877	-0.0245		0.4824	0.0351		0.4823	0.051
			0.4878	-0.0259		0.4825	0.0373		0.4824	0.0509
			0.4879	-0.0266		0.4826	0.038		0.4825	0.0498
			0.4881	-0.0248		0.4827	0.039		0.4826	0.0505
			0.4882	-0.0257		0.4828	0.0443		0.4827	0.0484
			0.4883	-0.0255		0.4829	0.0433		0.4828	0.0482
			0.4884	-0.0244		0.483	0.0439		0.4829	0.047
			0.4886	-0.0261		0.4831	0.043		0.483	0.0496
			0.4887	-0.0258		0.4832	0.0434		0.4831	0.0478
			0.4888	-0.0271		0.4833	0.0432		0.4832	0.0483
			0.4888	-0.0287		0.4834	0.0449		0.4833	0.0507
			0.489	-0.0284		0.4835	0.0447		0.4834	0.049
			0.489	-0.0251		0.4836	0.0429		0.4835	0.0487
			0.4891	-0.0239		0.4837	0.0435		0.4837	0.0477
			0.4893	-0.0247		0.4838	0.0447		0.4837	0.0488
			0.4894	-0.0255		0.4839	0.0467		0.4838	0.0516
			0.4895	-0.0239		0.4841	0.0451		0.484	0.0494
			0.4895	-0.0287		0.4842	0.0452		0.4841	0.0484
			0.4897	-0.0273		0.4842	0.0451		0.4842	0.0488
			0.4898	-0.0279		0.4843	0.0457		0.4843	0.0489
			0.4899	-0.0252		0.4844	0.045		0.4844	0.0491
			0.49	-0.0262		0.4845	0.0447		0.4844	0.0523
			0.4901	-0.0233		0.4847	0.0434		0.4846	0.0511
			0.4902	-0.0225		0.4848	0.0443		0.4847	0.0498
			0.4903	-0.0236		0.4849	0.042		0.4848	0.0493
			0.4904	-0.0214		0.4851	0.0429		0.4849	0.0483
			0.4905	-0.0195		0.4852	0.0429		0.4851	0.0493
			0.4906	-0.0203		0.4853	0.0428		0.4852	0.0481
			0.4907	-0.02		0.4854	0.0445		0.4853	0.0477
			0.4909	-0.0208		0.4855	0.0464		0.4854	0.0469
			0.491	-0.0181		0.4856	0.0472		0.4855	0.0451
			0.4911	-0.0169		0.4857	0.0478		0.4856	0.047
			0.4912	-0.0159		0.4858	0.0461		0.4857	0.0445
			0.4913	-0.0161		0.4859	0.0463		0.4858	0.0439
			0.4914	-0.0163		0.486	0.0454		0.4859	0.0426
			0.4915	-0.0164		0.4861	0.0436		0.486	0.0411
			0.4916	-0.0161		0.4862	0.0445		0.4861	0.0418
			0.4917	-0.0168		0.4863	0.042		0.4862	0.042
			0.4918	-0.016		0.4864	0.04		0.4863	0.0392
			0.4919	-0.0149		0.4865	0.0408		0.4864	0.0364
			0.492	-0.0137		0.4866	0.0399		0.4865	0.0353
			0.4921	-0.0118		0.4867	0.0408		0.4866	0.0346
			0.4922	-0.0107		0.4868	0.0394		0.4867	0.0327
			0.4923	-0.0097879		0.4869	0.0398		0.4868	0.0335
			0.4924	-0.0085472		0.487	0.039		0.4869	0.0326
			0.4925	-0.0085391		0.4871	0.041		0.487	0.0309
			0.4926	-0.0059281		0.4872	0.0426		0.4872	0.0322
			0.4927	-0.0051991		0.4874	0.0434		0.4873	0.0317
			0.4928	0.00046039		0.4875	0.0435		0.4874	0.0297
			0.4929	0.0025661		0.4875	0.0438		0.4875	0.0286
			0.493	0.0017925		0.4876	0.0484		0.4876	0.0288
			0.4931	0.0026944		0.4877	0.0507		0.4877	0.0278
			0.4932	0.0043145		0.4878	0.0511		0.4878	0.0285
			0.4934	0.0031345		0.488	0.0531		0.4879	0.0292
			0.4935	0.0054519		0.4881	0.0531		0.488	0.0294
			0.4936	0.007536		0.4882	0.0529		0.4881	0.0308
			0.4937	0.0043766		0.4883	0.0532		0.4882	0.0307
			0.4938	0.0028331		0.4884	0.053		0.4883	0.0286
			0.4939	0.002994		0.4885	0.0503		0.4884	0.0291
			0.494	0.0054956		0.4886	0.0489		0.4885	0.0303
			0.4942	0.0040675		0.4888	0.0486		0.4887	0.0305
			0.4943	0.0056746		0.4889	0.049		0.4888	0.0313
			0.4944	0.0048025		0.489	0.048		0.4889	0.0296
			0.4945	0.0048664		0.489	0.0476		0.489	0.0298
			0.4947	0.0036433		0.4891	0.0483		0.4891	0.0304
			0.4948	0.0053009		0.4893	0.0464		0.4892	0.0293
			0.4949	0.0039916		0.4894	0.0449		0.4893	0.0252
			0.495	0.0020899		0.4895	0.045		0.4894	0.0269
			0.495	0.0042803		0.4896	0.046		0.4895	0.0275
			0.4951	0.0078271		0.4896	0.047		0.4896	0.028
			0.4952	0.0087012		0.4897	0.0437		0.4897	0.0301
			0.4953	0.0095735		0.4898	0.0431		0.4898	0.03
			0.4954	0.0109		0.4899	0.0445		0.4899	0.0295
			0.4956	0.0095645		0.4901	0.0443		0.49	0.0308
			0.4957	0.0101		0.4902	0.0427		0.4901	0.0317
			0.4958	0.0113		0.4903	0.0414		0.4902	0.0323
			0.4959	0.0114		0.4904	0.0399		0.4903	0.0327
			0.496	0.0076172		0.4905	0.0392		0.4904	0.0326
			0.4961	0.0083203		0.4906	0.0395		0.4905	0.0344
			0.4962	0.0091235		0.4907	0.0369		0.4906	0.0354
			0.4963	0.0092019		0.4908	0.0375		0.4907	0.0352
			0.4964	0.0108		0.4909	0.0372		0.4908	0.0333
			0.4965	0.0107		0.491	0.036		0.4909	0.0327
			0.4966	0.0105		0.4911	0.0377		0.491	0.0323
			0.4967	0.0081763		0.4912	0.0372		0.4911	0.0355
			0.4968	0.0085766		0.4913	0.0366		0.4912	0.0331
			0.4969	0.0095963		0.4914	0.0365		0.4913	0.0348
			0.497	0.0112		0.4915	0.0358		0.4914	0.0334
			0.4971	0.0123		0.4916	0.0362		0.4915	0.0337
			0.4972	0.0108		0.4917	0.0363		0.4916	0.0328
			0.4973	0.0108		0.4918	0.0364		0.4917	0.0344
			0.4974	0.0104		0.4919	0.0348		0.4918	0.031
			0.4975	0.0094609		0.492	0.0339		0.4919	0.0313
			0.4976	0.0090271		0.4921	0.0337		0.492	0.0295
			0.4977	0.0107		0.4922	0.0331		0.4921	0.0265
			0.4978	0.0062308		0.4923	0.0327		0.4922	0.0269
			0.4979	0.0075255		0.4924	0.0321		0.4923	0.029
			0.498	0.0084942		0.4925	0.0317		0.4924	0.0322
			0.4981	0.0102		0.4926	0.0303		0.4925	0.0304
			0.4982	0.0106		0.4927	0.031		0.4926	0.0311
			0.4983	0.0091807		0.4928	0.0303		0.4927	0.0314
			0.4984	0.0099491		0.4929	0.0313		0.4928	0.0305
			0.4985	0.0085757		0.493	0.0302		0.4929	0.0306
			0.4986	0.0083781		0.4931	0.0321		0.493	0.0322
			0.4987	0.0072083		0.4932	0.0323		0.4931	0.0311
			0.4988	0.0078938		0.4933	0.0285		0.4932	0.0323
			0.4989	0.0075767		0.4934	0.0282		0.4933	0.0317
			0.499	0.0081186		0.4935	0.0296		0.4934	0.0317
			0.4992	0.0099261		0.4936	0.0295		0.4935	0.0318
			0.4993	0.0098403		0.4938	0.0284		0.4937	0.0364
			0.4994	0.0098043		0.4939	0.0276		0.4938	0.0388
			0.4995	0.0106		0.494	0.0267		0.4939	0.0382
			0.4995	0.0096528		0.4941	0.0279		0.4941	0.0383
			0.4996	0.0070634		0.4942	0.0294		0.4942	0.0391
			0.4997	0.00748		0.4943	0.0298		0.4943	0.0424
			0.4999	0.006098		0.4945	0.0295		0.4944	0.0431
			0.5	0.0031705		0.4945	0.031		0.4945	0.0439
			0.5001	-0.00049524		0.4946	0.0343		0.4946	0.0455
			0.5002	-4.3927e-05		0.4947	0.0343		0.4947	0.0437
			0.5003	-0.0016133		0.4948	0.0363		0.4948	0.0421
			0.5004	-0.00038128		0.4949	0.0376		0.4949	0.0415
			0.5005	-0.0028416		0.495	0.0394		0.495	0.0403
			0.5006	-0.0029799		0.4951	0.0399		0.495	0.0378
			0.5007	-0.004043		0.4952	0.0419		0.4951	0.0375
			0.5008	-0.0055284		0.4953	0.0423		0.4952	0.0377
			0.5009	-0.0035333		0.4954	0.0452		0.4953	0.0392
			0.5011	-0.0053256		0.4955	0.0447		0.4954	0.0391
			0.5012	-0.0062247		0.4956	0.0469		0.4955	0.0373
			0.5013	-0.0063478		0.4957	0.0472		0.4956	0.0371
			0.5013	-0.0049262		0.4958	0.0474		0.4958	0.0375
			0.5014	-0.004		0.496	0.0448		0.4959	0.0378
			0.5015	-0.0062805		0.496	0.0446		0.496	0.0382
			0.5016	-0.0070076		0.4961	0.0466		0.4961	0.0355
			0.5017	-0.009044		0.4962	0.0468		0.4962	0.0335
			0.5018	-0.0088432		0.4963	0.0471		0.4963	0.0301
			0.5019	-0.0068583		0.4965	0.047		0.4964	0.0279
			0.502	-0.0062731		0.4966	0.0475		0.4965	0.0284
			0.5021	-0.0065207		0.4967	0.0471		0.4966	0.0271
			0.5022	-0.0047393		0.4968	0.0501		0.4967	0.0245
			0.5023	-0.0047311		0.4969	0.0524		0.4968	0.0241
			0.5025	-0.0028336		0.497	0.0524		0.4969	0.0238
			0.5025	-0.0019885		0.4971	0.0516		0.497	0.0232
			0.5026	-0.0014587		0.4971	0.0522		0.4971	0.021
			0.5028	-0.00033731		0.4972	0.0526		0.4972	0.0218
			0.5029	-0.001123		0.4974	0.0522		0.4973	0.0192
			0.503	-0.0015568		0.4975	0.0521		0.4974	0.019
			0.5031	0.0020187		0.4975	0.0514		0.4975	0.0183
			0.5032	0.0014651		0.4976	0.0511		0.4975	0.0162
			0.5033	0.001119		0.4977	0.0482		0.4977	0.0139
			0.5033	-0.00093496		0.4978	0.0488		0.4977	0.0146
			0.5034	-0.0023283		0.4979	0.0482		0.4978	0.0154
			0.5035	-0.0010365		0.498	0.045		0.4979	0.0137
			0.5036	-0.00033402		0.4981	0.0457		0.498	0.0144
			0.5038	0.00040762		0.4982	0.0441		0.4981	0.0113
			0.5038	0.0018463		0.4983	0.0429		0.4982	0.0133
			0.504	0.0019216		0.4984	0.0439		0.4983	0.0161
			0.5041	-0.0011091		0.4985	0.0417		0.4985	0.0147
			0.5042	0.0031457		0.4986	0.0382		0.4986	0.0133
			0.5043	0.005048		0.4987	0.0369		0.4986	0.0135
			0.5044	0.0035346		0.4989	0.0364		0.4988	0.0127
			0.5046	0.0011384		0.499	0.035		0.4989	0.0114
			0.5047	-0.00055103		0.4991	0.0366		0.499	0.0116
			0.5048	-0.0010744		0.4992	0.0375		0.4991	0.0117
			0.5049	0.0022286		0.4993	0.0368		0.4992	0.014
			0.505	0.0032175		0.4994	0.0375		0.4993	0.015
			0.5051	0.007505		0.4995	0.0349		0.4994	0.0165
			0.5052	0.007971		0.4996	0.0363		0.4995	0.0152
			0.5053	0.01		0.4997	0.0358		0.4996	0.0165
			0.5053	0.0141		0.4998	0.0351		0.4997	0.0147
			0.5055	0.0157		0.4999	0.0331		0.4998	0.0149
			0.5055	0.014		0.5	0.0331		0.4999	0.014
			0.5057	0.0151		0.5001	0.0338		0.5	0.0147
			0.5057	0.0145		0.5002	0.0331		0.5001	0.0145
			0.5058	0.0144		0.5003	0.0333		0.5002	0.0139
			0.506	0.0141		0.5004	0.0327		0.5003	0.015
			0.5061	0.0148		0.5004	0.0343		0.5004	0.0152
			0.5062	0.0138		0.5005	0.0337		0.5005	0.0156
			0.5062	0.0139		0.5006	0.0346		0.5006	0.0137
			0.5063	0.0169		0.5007	0.0326		0.5007	0.0137
			0.5064	0.0161		0.5008	0.0298		0.5008	0.0121
			0.5065	0.0159		0.5009	0.0309		0.5009	0.0114
			0.5067	0.0159		0.501	0.0299		0.5009	0.0098799
			0.5068	0.0157		0.5011	0.031		0.501	0.0115
			0.5069	0.0152		0.5012	0.0297		0.5012	0.012
			0.507	0.0142		0.5013	0.0267		0.5013	0.0131
			0.5071	0.0145		0.5014	0.0253		0.5013	0.009697
			0.5072	0.0137		0.5015	0.0262		0.5014	0.0115
			0.5073	0.012		0.5016	0.028		0.5015	0.0074775
			0.5074	0.0113		0.5017	0.0276		0.5016	0.007524
			0.5075	0.0099253		0.5019	0.0255		0.5018	0.0067627
			0.5076	0.011		0.502	0.0254		0.5019	0.0055336
			0.5077	0.0111		0.5021	0.0265		0.502	0.0037696
			0.5077	0.0101		0.5022	0.0264		0.5021	0.006661
			0.5079	0.0127		0.5023	0.0275		0.5022	0.0046675
			0.508	0.0122		0.5024	0.0238		0.5023	0.0059276
			0.5081	0.012		0.5025	0.0218		0.5024	0.0079884
			0.5081	0.0149		0.5026	0.0209		0.5025	0.0093786
			0.5082	0.014		0.5027	0.0211		0.5026	0.0071739
			0.5083	0.0142		0.5028	0.0225		0.5027	0.0050657
			0.5084	0.0122		0.5029	0.0228		0.5028	0.0035766
			0.5085	0.0101		0.503	0.0204		0.5029	0.00092666
			0.5086	0.0097764		0.503	0.021		0.503	0.001737
			0.5087	0.0063626		0.5031	0.0212		0.5031	0.0055071
			0.5089	0.0059205		0.5033	0.0232		0.5032	0.0051086
			0.5089	0.0072461		0.5034	0.0201		0.5033	0.0048332
			0.509	0.0070684		0.5035	0.0215		0.5034	0.0058729
			0.5091	0.0036296		0.5036	0.0229		0.5035	0.0046288
			0.5092	0.003952		0.5037	0.0242		0.5036	0.0074215
			0.5093	-0.00051954		0.5038	0.0242		0.5037	0.0102
			0.5094	-0.0020903		0.5039	0.0237		0.5038	0.0087888
			0.5095	-0.0032679		0.504	0.025		0.5039	0.0069264
			0.5096	-0.0038578		0.5041	0.0245		0.504	0.0076642
			0.5097	-0.0046983		0.5042	0.0234		0.5041	0.0089315
			0.5098	-0.0065902		0.5043	0.0221		0.5042	0.0112
			0.5099	-0.0061488		0.5043	0.0217		0.5043	0.0118
			0.51	-0.0071679		0.5044	0.0237		0.5044	0.0117
			0.5101	-0.0076269		0.5045	0.0253		0.5045	0.011
			0.5102	-0.0058962		0.5046	0.0243		0.5046	0.0111
			0.5103	-0.003426		0.5047	0.0243		0.5046	0.0108
			0.5104	-0.00097715		0.5048	0.0277		0.5047	0.0118
			0.5105	-0.0026555		0.5049	0.0268		0.5048	0.0157
			0.5106	-0.004139		0.505	0.027		0.5049	0.0173
			0.5107	-0.0029125		0.5051	0.0271		0.505	0.0169
			0.5108	-0.0019569		0.5052	0.0277		0.5051	0.0179
			0.5109	-0.0035091		0.5053	0.0285		0.5052	0.0184
			0.511	-0.0032482		0.5054	0.0279		0.5053	0.0173
			0.5111	-0.0044726		0.5055	0.0272		0.5054	0.0161
			0.5112	-0.0029416		0.5056	0.0267		0.5055	0.0167
			0.5113	-0.0039331		0.5057	0.0259		0.5056	0.0148
			0.5114	-0.0042757		0.5058	0.0257		0.5057	0.0158
			0.5115	-0.0054141		0.5058	0.0274		0.5058	0.0142
			0.5116	-0.0068791		0.5059	0.0307		0.5058	0.0151
			0.5117	-0.0087319		0.506	0.0315		0.5059	0.0124
			0.5118	-0.008398		0.5061	0.03		0.506	0.0112
			0.5119	-0.0071324		0.5062	0.0316		0.5061	0.0106
			0.512	-0.0086323		0.5063	0.0322		0.5062	0.0117
			0.5121	-0.0106		0.5064	0.0311		0.5063	0.0122
			0.5122	-0.0106		0.5065	0.0315		0.5064	0.0125
			0.5123	-0.0096948		0.5066	0.0308		0.5065	0.0113
			0.5124	-0.0076913		0.5067	0.0288		0.5066	0.0114
			0.5125	-0.0066767		0.5068	0.0281		0.5067	0.0104
			0.5126	-0.0080011		0.5069	0.0287		0.5068	0.0090528
			0.5127	-0.0079935		0.507	0.0294		0.5069	0.0101
			0.5128	-0.0089025		0.5071	0.0312		0.507	0.0086046
			0.5129	-0.0082781		0.5072	0.0308		0.5071	0.0104
			0.513	-0.0076962		0.5073	0.0295		0.5072	0.0123
			0.5131	-0.0053601		0.5074	0.0325		0.5073	0.0127
			0.5132	-0.0070516		0.5075	0.0329		0.5075	0.0124
			0.5133	-0.0044626		0.5077	0.0318		0.5076	0.0146
			0.5134	-0.0047995		0.5078	0.0368		0.5077	0.0146
			0.5135	-0.0048739		0.5078	0.0372		0.5078	0.0146
			0.5136	-0.0035043		0.5079	0.0379		0.5079	0.015
			0.5137	-0.0021669		0.5081	0.0385		0.508	0.0181
			0.5138	-0.0020448		0.5082	0.038		0.5081	0.0178
			0.5139	-0.0016736		0.5083	0.0372		0.5082	0.0198
			0.514	6.6363e-06		0.5084	0.0387		0.5083	0.0174
			0.5141	-0.00055057		0.5084	0.0381		0.5084	0.0151
			0.5142	0.0021806		0.5085	0.0374		0.5085	0.0127
			0.5143	0.0012801		0.5086	0.0372		0.5086	0.0151
			0.5144	2.356e-05		0.5088	0.0377		0.5087	0.0141
			0.5145	0.00152		0.5089	0.0369		0.5088	0.0157
			0.5146	0.0035084		0.5089	0.0389		0.5089	0.0165
			0.5147	0.0063061		0.509	0.0358		0.509	0.0155
			0.5148	0.0077929		0.5091	0.0351		0.509	0.014
			0.5149	0.0081841		0.5092	0.0355		0.5091	0.0147
			0.515	0.0107		0.5093	0.0347		0.5092	0.012
			0.5151	0.0086824		0.5094	0.0362		0.5093	0.0087632
			0.5152	0.0080585		0.5095	0.0348		0.5094	0.0093404
			0.5153	0.0105		0.5096	0.0362		0.5095	0.0076862
			0.5154	0.0102		0.5097	0.0371		0.5096	0.0087875
			0.5155	0.0069071		0.5098	0.0375		0.5097	0.0094975
			0.5156	0.0105		0.5098	0.0361		0.5098	0.0094556
			0.5156	0.0107		0.5099	0.0384		0.5099	0.0101
			0.5157	0.0121		0.51	0.0385		0.51	0.0085867
			0.5158	0.0118		0.5101	0.0378		0.5101	0.0115
			0.5159	0.0138		0.5102	0.0383		0.5102	0.0091463
			0.516	0.0124		0.5103	0.0362		0.5102	0.006223
			0.5161	0.0147		0.5104	0.0379		0.5104	0.0054778
			0.5163	0.0169		0.5105	0.0372		0.5105	0.0069661
			0.5163	0.0157		0.5106	0.036		0.5105	0.0029073
			0.5164	0.0161		0.5107	0.0373		0.5106	0.0018828
			0.5165	0.0171		0.5108	0.0364		0.5107	-0.00016375
			0.5166	0.0169		0.5109	0.0365		0.5108	0.00099862
			0.5167	0.0151		0.511	0.0359		0.5109	0.00070485
			0.5168	0.0168		0.5111	0.0359		0.511	-0.0032421
			0.5169	0.0168		0.5112	0.0397		0.5111	-0.0043073
			0.517	0.0164		0.5113	0.0405		0.5112	-0.002338
			0.5171	0.0168		0.5114	0.0389		0.5113	-0.0030649
			0.5172	0.0173		0.5115	0.0369		0.5114	-0.002937
			0.5173	0.0175		0.5116	0.0354		0.5115	-0.0025039
			0.5174	0.016		0.5117	0.0351		0.5116	-0.0019627
			0.5175	0.0155		0.5118	0.0336		0.5117	-0.0014389
			0.5176	0.0131		0.5119	0.0317		0.5118	-0.00069922
			0.5177	0.0124		0.512	0.0291		0.5119	-0.00091592
			0.5177	0.0107		0.5121	0.0273		0.512	-0.0019955
			0.5178	0.011		0.5121	0.0278		0.5121	-0.0058078
			0.5179	0.0090726		0.5122	0.0292		0.5122	-0.0067871
			0.518	0.0077368		0.5123	0.0308		0.5123	-0.0081659
			0.5181	0.0082519		0.5124	0.03		0.5124	-0.0072122
			0.5182	0.0060055		0.5125	0.0291		0.5124	-0.0069595
			0.5183	0.0047445		0.5127	0.0272		0.5126	-0.0065548
			0.5184	0.0037578		0.5128	0.0293		0.5127	-0.0050926
			0.5184	0.0014391		0.5129	0.0273		0.5128	-0.0061076
			0.5185	0.0041408		0.513	0.0271		0.5129	-0.0085391
			0.5186	0.0026785		0.5131	0.0257		0.513	-0.0069845
			0.5188	0.0022211		0.5132	0.0256		0.5131	-0.0105
			0.5189	0.001328		0.5133	0.0228		0.5132	-0.0117
			0.519	0.002271		0.5134	0.0224		0.5133	-0.0099381
			0.5191	0.0031064		0.5134	0.0215		0.5134	-0.0093842
			0.5191	0.0057779		0.5135	0.0191		0.5135	-0.01
			0.5192	0.0052273		0.5136	0.0178		0.5135	-0.0095198
			0.5194	0.004293		0.5137	0.0186		0.5136	-0.0069156
			0.5195	0.0023783		0.5138	0.0202		0.5137	-0.0076285
			0.5196	0.0034616		0.5139	0.0207		0.5138	-0.006958
			0.5197	0.0052592		0.514	0.0198		0.5139	-0.0084004
			0.5198	0.00411		0.5141	0.0212		0.514	-0.005952
			0.5199	0.0019413		0.5142	0.0212		0.5141	-0.0058334
			0.52	0.00025787		0.5143	0.0196		0.5142	-0.0061357
			0.5201	-0.0005445		0.5144	0.0207		0.5143	-0.0043134
			0.5202	-0.0027981		0.5145	0.0212		0.5144	-0.0036615
			0.5203	-0.0044206		0.5146	0.0189		0.5145	-0.0035994
			0.5204	-0.0059724		0.5147	0.0194		0.5146	-0.0071087
			0.5204	-0.0044969		0.5148	0.0207		0.5147	-0.0079737
			0.5205	-0.0052426		0.5149	0.0204		0.5148	-0.0074926
			0.5206	-0.0080999		0.515	0.0214		0.5149	-0.00985
			0.5207	-0.0073813		0.5151	0.0227		0.515	-0.0105
			0.5208	-0.0079083		0.5151	0.0242		0.5151	-0.0127
			0.521	-0.0084729		0.5152	0.0254		0.5152	-0.0123
			0.5211	-0.0112		0.5153	0.028		0.5152	-0.0135
			0.5212	-0.0101		0.5154	0.03		0.5153	-0.0116
			0.5213	-0.0114		0.5155	0.0328		0.5154	-0.013
			0.5214	-0.0118		0.5156	0.0315		0.5155	-0.0121
			0.5215	-0.0127		0.5157	0.0322		0.5156	-0.0144
			0.5216	-0.0122		0.5158	0.0331		0.5157	-0.013
			0.5217	-0.0135		0.5158	0.0342		0.5158	-0.0135
			0.5217	-0.0117		0.5159	0.0342		0.5159	-0.0142
			0.5218	-0.0096623		0.516	0.0324		0.516	-0.0142
			0.5219	-0.0079155		0.5161	0.0343		0.516	-0.0149
			0.522	-0.0080215		0.5162	0.0346		0.5161	-0.0166
			0.5221	-0.0059952		0.5163	0.0342		0.5162	-0.0155
			0.5222	-0.0089446		0.5164	0.0354		0.5163	-0.0155
			0.5223	-0.0102		0.5165	0.0343		0.5164	-0.0118
			0.5224	-0.009297		0.5166	0.0345		0.5165	-0.0094566
			0.5225	-0.0062725		0.5167	0.0356		0.5166	-0.0098227
			0.5226	-0.0082983		0.5168	0.0349		0.5167	-0.0059837
			0.5227	-0.0095284		0.5169	0.0356		0.5168	-0.0071488
			0.5227	-0.008465		0.517	0.0396		0.5169	-0.0059279
			0.5228	-0.0083881		0.5171	0.0373		0.517	-0.0047518
			0.5229	-0.0064864		0.5171	0.0384		0.5171	-0.0028943
			0.523	-0.0085983		0.5172	0.0395		0.5171	-0.0045736
			0.5231	-0.0079419		0.5173	0.0372		0.5172	-0.0042727
			0.5232	-0.0047461		0.5174	0.0353		0.5173	-0.0050946
			0.5233	-0.0054631		0.5174	0.035		0.5174	-0.0027624
			0.5234	-0.0052219		0.5175	0.0318		0.5175	-0.0032394
			0.5235	-0.0044065		0.5176	0.0298		0.5175	-0.002805
			0.5236	-0.005278		0.5177	0.0305		0.5177	-0.0023144
			0.5237	-0.0055153		0.5178	0.0308		0.5177	-0.00067639
			0.5238	-0.0037583		0.5179	0.0303		0.5178	-0.0027447
			0.5238	-0.0023829		0.518	0.0308		0.518	-0.0007106
			0.5239	-0.001031		0.5181	0.0304		0.518	-0.0010626
			0.524	-0.0019774		0.5183	0.0284		0.5182	-0.00097137
			0.5241	-0.0037131		0.5183	0.0312		0.5183	0.00019133
			0.5242	-0.0027411		0.5184	0.0323		0.5184	0.00030396
			0.5243	-0.0024147		0.5185	0.0349		0.5185	-0.0012224
			0.5244	-0.00027675		0.5186	0.0365		0.5186	0.00030704
			0.5245	-7.5336e-05		0.5187	0.0365		0.5186	-0.00075878
			0.5246	-0.00011988		0.5189	0.0373		0.5188	0.00075367
			0.5247	-0.00039866		0.5189	0.0371		0.5189	0.0029288
			0.5248	0.00060212		0.519	0.0367		0.519	0.0018715
			0.5248	-0.0017266		0.5191	0.0357		0.519	0.0045121
			0.5249	-0.0017735		0.5192	0.0365		0.5191	0.0057782
			0.525	0.00062368		0.5193	0.0379		0.5192	0.0067511
			0.5251	-0.00014335		0.5194	0.0371		0.5193	0.0065998
			0.5252	-0.00058033		0.5195	0.0365		0.5194	0.0071692
			0.5254	-0.0033245		0.5196	0.0357		0.5195	0.0076785
			0.5255	-0.0037223		0.5197	0.0349		0.5196	0.0071374
			0.5255	-0.0062816		0.5198	0.0337		0.5197	0.0082117
			0.5257	-0.0045042		0.5199	0.0329		0.5198	0.0103
			0.5258	-0.0054026		0.52	0.0296		0.5199	0.0126
			0.5259	-0.00816		0.52	0.0308		0.52	0.0115
			0.526	-0.0078657		0.5201	0.0322		0.52	0.0128
			0.5261	-0.0080812		0.5202	0.0334		0.5201	0.0136
			0.5262	-0.0083687		0.5203	0.0364		0.5202	0.0144
			0.5263	-0.009585		0.5204	0.0355		0.5203	0.0141
			0.5264	-0.0104		0.5205	0.0346		0.5204	0.0144
			0.5265	-0.0111		0.5206	0.0353		0.5206	0.0168
			0.5266	-0.0112		0.5207	0.0317		0.5207	0.0149
			0.5266	-0.0125		0.5208	0.0314		0.5208	0.0109
			0.5267	-0.0123		0.5209	0.0318		0.5208	0.0114
			0.5268	-0.0138		0.521	0.0299		0.5209	0.0128
			0.5269	-0.0156		0.5211	0.0296		0.521	0.013
			0.5271	-0.0145		0.5211	0.0302		0.5211	0.0103
			0.5272	-0.0171		0.5212	0.0297		0.5212	0.0107
			0.5272	-0.0181		0.5213	0.0285		0.5212	0.0086043
			0.5273	-0.0174		0.5214	0.0265		0.5213	0.0059146
			0.5274	-0.0185		0.5215	0.026		0.5214	0.0061085
			0.5275	-0.0184		0.5216	0.0248		0.5215	0.0069203
			0.5276	-0.0191		0.5217	0.024		0.5216	0.0058233
			0.5276	-0.0205		0.5218	0.0193		0.5217	0.003233
			0.5277	-0.0236		0.5219	0.0207		0.5218	0.001521
			0.5278	-0.0261		0.522	0.0197		0.5219	0.00055024
			0.5279	-0.0261		0.5221	0.0187		0.522	0.0017965
			0.528	-0.0253		0.5221	0.0166		0.5221	0.0017225
			0.5281	-0.0242		0.5222	0.0183		0.5222	0.00072309
			0.5282	-0.0247		0.5223	0.0192		0.5223	0.00098014
			0.5283	-0.0215		0.5224	0.0181		0.5223	-0.0024461
			0.5283	-0.0223		0.5225	0.0164		0.5224	-2.7172e-05
			0.5284	-0.0227		0.5226	0.0162		0.5225	0.0037917
			0.5285	-0.0222		0.5227	0.0157		0.5226	0.0041481
			0.5286	-0.0252		0.5228	0.015		0.5227	0.0042219
			0.5287	-0.0248		0.5229	0.015		0.5228	0.0027198
			0.5288	-0.0245		0.523	0.0161		0.523	0.0045836
			0.5289	-0.0254		0.5231	0.0148		0.5231	0.0031798
			0.5289	-0.0224		0.5232	0.0155		0.5231	0.0035318
			0.529	-0.0209		0.5232	0.0164		0.5232	0.0016359
			0.5291	-0.0215		0.5233	0.021		0.5233	0.0031044
			0.5292	-0.0195		0.5234	0.0203		0.5234	0.0015194
			0.5293	-0.0186		0.5235	0.0178		0.5234	-0.00027207
			0.5294	-0.0165		0.5236	0.0182		0.5236	0.00035921
			0.5295	-0.0175		0.5237	0.0181		0.5236	-0.0023303
			0.5296	-0.0181		0.5238	0.0181		0.5237	-0.0043679
			0.5297	-0.018		0.5239	0.0194		0.5238	-0.0056678
			0.5298	-0.0154		0.524	0.0195		0.5239	-0.0061544
			0.5299	-0.0181		0.5241	0.0186		0.524	-0.0084819
			0.53	-0.0182		0.5242	0.0217		0.5241	-0.0078941
			0.5301	-0.0159		0.5243	0.0219		0.5243	-0.0079583
			0.5302	-0.0134		0.5244	0.0208		0.5243	-0.0105
			0.5302	-0.0122		0.5245	0.0205		0.5244	-0.0064461
			0.5303	-0.0137		0.5245	0.0199		0.5245	-0.0044174
			0.5304	-0.0124		0.5246	0.0198		0.5246	-0.0043457
			0.5305	-0.0128		0.5247	0.018		0.5247	-0.0020318
			0.5306	-0.0117		0.5248	0.0154		0.5247	-0.0012635
			0.5307	-0.0123		0.5249	0.0171		0.5248	-0.00043591
			0.5308	-0.0117		0.525	0.017		0.5249	-0.0013406
			0.5309	-0.0089122		0.5251	0.0159		0.525	-0.0020956
			0.531	-0.0067066		0.5252	0.015		0.5251	-0.0013594
			0.5311	-0.0094487		0.5253	0.0136		0.5252	0.00034561
			0.5311	-0.0107		0.5254	0.0137		0.5253	0.00081872
			0.5312	-0.0121		0.5255	0.0148		0.5254	0.0017144
			0.5313	-0.0114		0.5256	0.0135		0.5255	0.0042975
			0.5314	-0.0097249		0.5257	0.0139		0.5256	0.0049292
			0.5315	-0.0091808		0.5257	0.0147		0.5257	0.0056197
			0.5316	-0.01		0.5258	0.0182		0.5258	0.0052103
			0.5317	-0.0095346		0.5259	0.0202		0.5258	0.0032491
			0.5318	-0.0109		0.526	0.0181		0.5259	0.0038459
			0.5319	-0.0087477		0.5261	0.0167		0.526	0.0019971
			0.532	-0.0089539		0.5261	0.0159		0.5261	0.0031828
			0.5321	-0.0094864		0.5262	0.013		0.5261	0.0020235
			0.5322	-0.0094794		0.5263	0.013		0.5262	0.0018764
			0.5322	-0.0102		0.5264	0.0141		0.5263	0.00039835
			0.5324	-0.0118		0.5265	0.0137		0.5264	0.00068827
			0.5325	-0.01		0.5266	0.0135		0.5265	0.0019094
			0.5326	-0.011		0.5267	0.0152		0.5266	0.0027093
			0.5326	-0.0105		0.5268	0.017		0.5267	0.0014462
			0.5327	-0.01		0.5269	0.0192		0.5268	0.00097894
			0.5328	-0.0097774		0.527	0.0209		0.5269	-0.00016769
			0.533	-0.0095418		0.527	0.0236		0.527	-0.0041353
			0.533	-0.0097835		0.5271	0.0232		0.5271	-0.0048931
			0.5331	-0.0119		0.5272	0.0204		0.5272	-0.0039112
			0.5332	-0.0123		0.5273	0.0204		0.5272	-0.0049733
			0.5333	-0.013		0.5274	0.0228		0.5273	-0.0061034
			0.5333	-0.0109		0.5275	0.0236		0.5274	-0.0037849
			0.5334	-0.0062543		0.5276	0.0226		0.5275	-0.007256
			0.5335	-0.0064249		0.5277	0.022		0.5276	-0.0073533
			0.5337	-0.006256		0.5278	0.0234		0.5277	-0.0068056
			0.5338	-0.0062173		0.5279	0.0223		0.5278	-0.0064881
			0.5339	-0.0072633		0.528	0.023		0.5279	-0.0067913
			0.534	-0.0095258		0.5281	0.0223		0.528	-0.0057801
			0.5341	-0.0088098		0.5282	0.0213		0.5281	-0.0055889
			0.5342	-0.0077274		0.5283	0.0206		0.5282	-0.0021392
			0.5343	-0.0063435		0.5284	0.0211		0.5283	-0.0041419
			0.5344	-0.0052561		0.5285	0.0215		0.5284	-0.0054135
			0.5345	-0.0046045		0.5286	0.0206		0.5285	-0.0062775
			0.5346	-0.0045677		0.5287	0.02		0.5286	-0.0048579
			0.5346	-0.0028552		0.5288	0.0189		0.5287	-0.0049374
			0.5347	0.00038064		0.5289	0.0203		0.5288	-0.0027484
			0.5348	0.0033044		0.5289	0.0204		0.5289	-0.0045809
			0.5349	0.0061106		0.529	0.0229		0.529	-0.0039309
			0.535	0.0071586		0.5291	0.0235		0.529	-0.0053189
			0.535	0.0055755		0.5292	0.0248		0.5291	-0.0090282
			0.5351	0.0040775		0.5293	0.025		0.5292	-0.0089823
			0.5352	0.0044809		0.5294	0.0271		0.5293	-0.0086458
			0.5353	0.003403		0.5295	0.0278		0.5294	-0.0081791
			0.5354	0.0032225		0.5295	0.0249		0.5295	-0.0085
			0.5355	0.0045567		0.5296	0.025		0.5296	-0.0092426
			0.5356	0.006229		0.5297	0.024		0.5296	-0.0091053
			0.5357	0.0050412		0.5298	0.0241		0.5297	-0.0121
			0.5358	0.0045208		0.5299	0.025		0.5298	-0.0103
			0.5359	0.0062366		0.53	0.0261		0.5299	-0.0052479
			0.536	0.0057416		0.5301	0.0238		0.53	-0.0047489
			0.5361	0.0073816		0.5302	0.0246		0.5301	-0.0034855
			0.5361	0.0055019		0.5302	0.0251		0.5302	-0.0063653
			0.5363	0.0034614		0.5303	0.0239		0.5303	-0.0062395
			0.5364	0.0051233		0.5304	0.023		0.5303	-0.0078515
			0.5364	0.0049646		0.5305	0.0235		0.5304	-0.0086779
			0.5365	0.0071697		0.5306	0.0256		0.5305	-0.0069577
			0.5366	0.008073		0.5307	0.0252		0.5306	-0.004816
			0.5367	0.008167		0.5308	0.0279		0.5307	-0.0040653
			0.5368	0.0099359		0.5308	0.027		0.5308	-0.0039684
			0.5369	0.009091		0.5309	0.0298		0.5308	-0.0010561
			0.537	0.0113		0.531	0.0292		0.5309	-0.00061006
			0.5371	0.0136		0.531	0.0287		0.531	0.00043806
			0.5371	0.0166		0.5311	0.0303		0.5311	-0.0010192
			0.5372	0.0181		0.5312	0.031		0.5311	-0.00051209
[truncated: 3,388 more rows]

## Sheet: SF.3B
Time(s)	afTMEM16 0Ca2+	afTMEM16 +Ca2+	Protein-Free
0.3325	1.0145	1.0176	1.0046
0.665	1.0096	1.0212	1.0128
0.9975	1.0101	1.0237	1.0132
1.33	1.0232	1.0112	1.0113
1.6625	1.0279	1.0141	1.0141
1.995	1.0157	1.024	1.0074
2.3275	1.0192	1.0192	1.0134
2.66	1.0055	1.0063	1.0153
2.9925	1.0107	1.0215	1.0016
3.325	1.0252	1.0218	1.0183
3.6575	1.0226	1.0055	1.0019
3.99	1.0029	1.0216	1.0132
4.3225	1.0093	1.0136	1.0052
4.655	1.0157	1.015	1.0079
4.9875	1.0157	1.0143	1.0152
5.32	1.0225	1.0186	1.0089
5.6525	1.0149	1.009	0.9952
5.985	0.9978	1.0221	1.0106
6.3175	1.0075	1.0133	1.0045
6.65	1.0233	1.0221	0.9935
6.9825	1.0083	1.0142	1.0152
7.315	0.996	1.0079	1.0137
7.6475	1.0127	1.0154	1.0135
7.98	1.0197	1.0086	0.9969
8.3125	1.0145	1.0093	1.005
8.645	1.0083	1.0121	1.0064
8.9775	1.0195	1.0012	1.0104
9.31	1.0153	1.0206	1.0098
9.6425	1.0084	1.0031	1.0114
9.975	1.0032	1.0234	1.0062
10.3075	1.0022	1.0107	1.0032
10.64	1.0156	0.9964	1.0048
10.9725	1.008	1.0273	1.0145
11.305	1.0091	1.0243	1.0179
11.6375	1.0134	1.0054	1.0079
11.97	1.0115	1.0231	1.0097
12.3025	1.0025	1.0161	1.0079
12.635	1.0067	1.0115	1.0076
12.9675	1.013	1.0114	1.0112
13.3	1.0147	1.0024	1.0164
13.6325	1.0136	1.0181	0.9978
13.965	1.0126	1.0061	0.9918
14.2975	1.0207	1.0123	1.0105
14.63	1.0057	1.0238	1.0221
14.9625	1.0122	1.0105	1.0077
15.295	1.0169	1.0071	1.0036
15.6275	1.019	1.0076	1.0037
15.96	1.0094	1.0137	1.006
16.2925	1.0114	1.0116	1.021
16.625	1.0139	1.0177	1.0122
16.9575	1.0143	1.0164	0.9979
17.29	1.0169	1.0138	1.013
17.6225	1.0147	1.0037	1.0061
17.955	0.9998	1.0167	0.9991
18.2875	1.0064	1.0199	1.0125
18.62	1.0083	1.0187	1.006
18.9525	1.0158	1.0154	1.0192
19.285	1.0048	1.0119	1.0094
19.6175	1.0139	1.0206	1.0052
19.95	1.0135	1.0127	1.0079
20.2825	1.0054	1.0247	1.0099
20.615	1.0086	0.9958	0.9982
20.9475	1.0012	1.0131	0.9961
21.28	1.0166	1.0128	1.0043
21.6125	1.0116	1.0111	1.0122
21.945	1.0046	1.0061	0.9951
22.2775	1.015	1.0043	1.0129
22.61	1.0152	1.0041	1.0096
22.9425	1.0136	1.0176	1.0186
23.275	1.0081	1.0112	1.0148
23.6075	1.0126	1.0056	0.9986
23.94	1.004	1.0043	1.0105
24.2725	1.0074	1.0067	1.0108
24.605	1.0149	1.0068	1.0094
24.9375	1.008	1.0102	1.0135
25.27	1.0002	1.015	1.028
25.6025	1.0164	1.0075	1.0104
25.935	1.0089	1.0149	1.0024
26.2675	1.0133	1.0145	1.0209
26.6	1.0085	1.0231	1.0073
26.9325	1.0147	1.0206	1.0018
27.265	1.0027	1.0167	1.0143
27.5975	1.0201	1.0097	1.0162
27.93	1.0083	1.0094	1.0144
28.2625	1.0121	1.0126	1.0156
28.595	1.0103	0.9998	1.0112
28.9275	1.0181	1.0122	1.0026
29.26	1.0105	1.0147	1.0064
29.5925	1.001	1.0034	1.0002
29.925	0.9958	1.0148	1.0079
30.2575	1.012	1.0009	1.0161
30.59	1.0032	1.001	1.005
30.9225	1.0038	1.0056	0.9998
31.255	1.0183	1.0076	1.0142
31.5875	1.0054	1.0082	1.0087
31.92	1.009	1.0065	1.0134
32.2525	1.0118	1.0099	1.0081
32.585	1.0169	1.0105	0.999
32.9175	1.0112	1.0222	1.0127
33.25	1.0065	1.0166	1.0071
33.5825	1.0008	1.0149	1.0168
33.915	1.0092	1.0075	1.0189
34.2475	1.0028	1.0264	1.0034
34.58	1.0092	1.0138	1.0058
34.9125	1.0133	1.0158	1.0106
35.245	1.0174	1.007	0.9978
35.5775	1.0115	1.0127	1.0101
35.91	1.0042	1.0137	1.0147
36.2425	1.007	1.0029	1.0203
36.575	0.9879	1.0115	1.0076
36.9075	1.0071	1.0134	1.0004
37.24	0.9959	1.0182	1.0064
37.5725	1.0153	1.0047	1.0095
37.905	1.0187	1.0038	1.0096
38.2375	1.0019	1.0139	0.9987
38.57	1.0092	1.0047	1.0022
38.9025	1.0115	1.0019	1.0157
39.235	1.0015	1.0105	0.9964
39.5675	0.9977	1.0184	1.0125
39.9	0.9993	1.0128	1.0079
40.2325	1.0031	1.0005	1.0129
40.565	1.0128	1.0099	0.9984
40.8975	1.0083	1.0008	0.9898
41.23	1.0086	0.9991	1.0153
41.5625	1.0011	1.0033	1.002
41.895	1.0053	0.9959	1.0155
42.2275	1.008	1.0152	1.0145
42.56	1.0055	0.9998	1.0167
42.8925	1.0062	1.0096	1.0108
43.225	1.0119	1.0058	1.0019
43.5575	1.0145	1.0059	1.0021
43.89	1.0052	1.0188	0.9924
44.2225	1.0064	1.0149	1.013
44.555	1.0138	1.0046	1.006
44.8875	1.0098	1.0044	1.0165
45.22	0.9968	1.0056	0.9898
45.5525	1.0087	1.0195	1.0171
45.885	1.0036	0.9942	1.008
46.2175	1.0043	1.0176	0.9917
46.55	0.9979	1.015	1.0069
46.8825	1.0023	1.0157	1.0035
47.215	1.0053	1.016	1.0084
47.5475	1.0159	1.0052	1.0072
47.88	0.998	1.0041	1.0066
48.2125	1.0072	1.0017	0.9912
48.545	1.0163	1.0041	0.9891
48.8775	0.9974	1.0121	1.0021
49.21	1.0007	0.9995	1.0122
49.5425	1.0185	1.0121	0.9993
49.875	0.9984	1.0038	0.9933
50.2075	1.005	1.0002	1.0049
50.54	1.0093	1.005	0.996
50.8725	1.0049	1.0063	0.9987
51.205	1.0103	1.0135	1.0068
51.5375	1.0027	1.0043	0.9964
51.87	1.0055	1.0051	0.9966
52.2025	1.0002	1.002	1.0002
52.535	1.009	0.9961	0.9992
52.8675	1.0059	1.0024	0.9919
53.2	1.0038	1.003	1.0059
53.5325	1.0075	1.0083	1.0155
53.865	1.0031	1.0072	0.9994
54.1975	1.0088	0.9939	1.0062
54.53	1.0076	1.0094	1.0068
54.8625	1.0088	0.9991	1.0015
55.195	1.0035	1.0232	0.9933
55.5275	0.9924	1.001	0.9964
55.86	1.0012	1.0085	1.0023
56.1925	1.0037	1.0106	0.9972
56.525	1.0046	1.0174	1.0044
56.8575	0.9866	0.9989	1.0127
57.19	1.0188	1.0109	1.0126
57.5225	1.0181	0.9991	0.9916
57.855	1.006	0.9984	1.0068
58.1875	0.9974	1.0106	1.002
58.52	0.9918	1.0064	1.0046
58.8525	1.0022	1.0035	1.0001
59.185	1.0108	1.0051	0.9982
59.5175	1.0042	1.0043	0.9996
59.85	0.9874	1.0045	0.9998
60.1825	1.0019	1.0005	1.001
60.515	0.9932	1.0027	0.9983
60.8475	0.9986	1.0133	0.9955
61.18	1.0007	1.0048	0.9961
61.5125	1.0166	0.9953	0.9988
61.845	0.9966	1.0189	0.9976
62.1775	1.0137	1.0083	1.0118
62.51	1.0067	1.012	1.005
62.8425	1.0128	1.0052	0.9957
63.175	0.9953	1.0024	0.9848
63.5075	1.0036	0.988	0.9961
63.84	1.0154	1.0026	1.0096
64.1725	0.9943	0.9992	0.9989
64.505	1.0131	1.0019	1.0155
64.8375	0.9913	1.0091	1.0088
65.17	0.9939	0.9971	1.0036
65.5025	1.0125	0.999	1.0046
65.835	1.0002	1.0073	1.0134
66.1675	1.005	0.9955	1.009
66.5	1.0033	1.0145	1.0049
66.8325	0.9977	1.0188	1.0118
67.165	0.9912	1.0128	0.9965
67.4975	0.9989	1.0047	1.0096
67.83	0.994	1.0079	1.0038
68.1625	1.004	1.0051	1.0007
68.495	0.999	0.9991	1.0028
68.8275	1.0035	0.9939	1.0102
69.16	0.994	0.9976	0.9977
69.4925	1.0102	1.0069	1.0022
69.825	0.9995	1.0042	1.0016
70.1575	0.9979	1.0004	1.0081
70.49	0.9922	0.9983	1.006
70.8225	1.0049	1.0053	0.9984
71.155	0.9942	1.0071	1.0026
71.4875	0.9993	1.0017	0.9848
71.82	1.0027	1	0.9991
72.1525	0.9941	0.9894	1.0003
72.485	1.0041	1.0052	1.0012
72.8175	1.0075	0.9979	0.9973
73.15	1.0124	1.0003	0.9992
73.4825	0.9975	0.9933	0.986
73.815	0.9978	1.0039	1.0025
74.1475	0.9963	0.9962	0.9975
74.48	0.9966	1.0019	1.0068
74.8125	0.9909	1.0062	1.0058
75.145	1.0079	1.0003	1.007
75.4775	1.0045	1.0097	0.9999
75.81	0.9936	0.9963	1.0184
76.1425	0.9994	1.0144	0.9997
76.475	0.9946	0.9983	0.9945
76.8075	1.0021	1.0068	0.9967
77.14	0.9856	0.9971	1.0087
77.4725	1.0112	0.997	0.9993
77.805	0.9953	0.9926	1.0016
78.1375	1.0055	1.0061	1.0084
78.47	1.0024	1.0108	0.9842
78.8025	0.9968	1.0075	0.9908
79.135	1.0028	1.0143	0.9888
79.4675	1.0046	1.0001	0.9958
79.8	0.9942	1.0018	1.004
80.1325	1.0134	0.9975	0.9968
80.465	1.0015	0.9997	0.9984
80.7975	1.0041	1.0005	0.9919
81.13	1.0008	0.994	1.0028
81.4625	0.9949	0.9922	1.0004
81.795	1.0054	1.0025	1.0012
82.1275	1.0054	0.9947	0.9994
82.46	1.008	1.0013	1.0025
82.7925	0.9929	0.9964	1.0111
83.125	0.998	0.9962	0.9988
83.4575	0.9989	0.9864	0.9898
83.79	0.9939	0.9955	1.0101
84.1225	1.0009	1.003	1.003
84.455	1.0059	1.0023	0.9941
84.7875	0.9957	1.0004	1.0041
85.12	0.9919	0.9862	0.9989
85.4525	1.0096	1.0039	1.0002
85.785	1.0112	0.9997	0.9979
86.1175	1.0044	1.0001	0.9952
86.45	0.9948	0.9993	0.9997
86.7825	0.9955	1.0131	1.0088
87.115	0.9955	0.996	0.997
87.4475	0.9968	0.9963	1.0053
87.78	1.0095	0.9954	1.0003
88.1125	0.9926	0.9803	1.015
88.445	1.005	0.996	0.9891
88.7775	0.9945	1.004	1.0049
89.11	1.0038	1.0036	0.9934
89.4425	0.9983	0.9978	0.9971
89.775	0.9884	1.0014	0.998
90.1075	1.0069	1.0005	0.9952
90.44	1.0014	1.0028	1.0017
90.7725	1.0005	1.0206	0.997
91.105	0.986	1.0037	1.0085
91.4375	0.993	0.9995	0.999
91.77	0.9997	0.9945	0.9898
92.1025	0.9993	1.0003	0.9948
92.435	0.993	0.9974	1.0044
92.7675	1.0088	1.0056	1.0031
93.1	0.9903	0.9963	0.9899
93.4325	0.9878	0.996	1.0101
93.765	0.997	0.9932	0.9955
94.0975	0.9974	1.0125	1.0074
94.43	1.005	0.9904	0.9996
94.7625	1.0007	1.0025	0.99
95.095	1	1.0032	0.9944
95.4275	0.9992	1.0134	0.9918
95.76	0.9856	1.0062	1.008
96.0925	1.0013	0.9966	1.0008
96.425	1.0001	1.0093	1.0032
96.7575	0.995	0.9904	0.9956
97.09	1.0062	1.0001	0.9882
97.4225	0.9895	1.0064	1.0007
97.755	1.0059	1.0101	0.9943
98.0875	0.9924	1.0027	0.9989
98.42	0.9923	0.987	1.0003
98.7525	0.991	0.9983	0.9818
99.085	0.9797	0.979	0.9517
99.4175	0.9506	0.9588	0.9533
99.75	0.9126	0.9492	0.9459
100.082	0.8957	0.9436	0.939
100.415	0.8989	0.9291	0.9312
100.748	0.8925	0.9447	0.9172
101.08	0.8949	0.9411	0.9106
101.412	0.8588	0.907	0.8428
101.745	0.8442	0.8918	0.7772
102.078	0.8409	0.8569	0.7906
102.41	0.825	0.8406	0.755
102.743	0.8121	0.8051	0.7303
103.075	0.8094	0.7657	0.7269
103.407	0.8025	0.7749	0.7109
103.74	0.7828	0.7767	0.6901
104.073	0.7808	0.7713	0.6937
104.405	0.7678	0.77	0.6687
104.737	0.7568	0.7448	0.6697
105.07	0.7533	0.7351	0.6613
105.403	0.739	0.7201	0.6556
105.735	0.7382	0.6925	0.6645
106.067	0.7217	0.6849	0.6359
106.4	0.7262	0.6711	0.6175
106.733	0.7112	0.6751	0.6151
107.065	0.6937	0.6688	0.6096
107.397	0.698	0.674	0.5928
107.73	0.6898	0.6693	0.5874
108.062	0.6928	0.6672	0.5785
108.395	0.6747	0.6358	0.5847
108.728	0.6656	0.6295	0.5992
109.06	0.6714	0.6123	0.5902
109.392	0.6713	0.5981	0.5935
109.725	0.6661	0.5827	0.5757
110.058	0.6371	0.5512	0.5827
110.39	0.625	0.5503	0.5636
110.722	0.63	0.5394	0.5715
111.055	0.6354	0.5393	0.5853
111.388	0.621	0.5433	0.5708
111.72	0.622	0.5335	0.5419
112.052	0.6152	0.5272	0.534
112.385	0.605	0.4969	0.5333
112.718	0.6	0.5008	0.5268
113.05	0.5944	0.5113	0.5348
113.382	0.5952	0.5291	0.5225
113.715	0.5933	0.5197	0.5275
114.047	0.5813	0.4869	0.5643
114.38	0.5939	0.4686	0.5638
114.713	0.5856	0.4565	0.5331
115.045	0.5838	0.4685	0.5187
115.377	0.5681	0.4441	0.5152
115.71	0.5667	0.4419	0.5094
116.043	0.5578	0.4348	0.5191
116.375	0.5546	0.4358	0.5103
116.707	0.5567	0.4389	0.4999
117.04	0.5442	0.4296	0.5066
117.373	0.5552	0.4282	0.5096
117.705	0.5477	0.4151	0.5096
118.037	0.5409	0.4156	0.5088
118.37	0.5561	0.4102	0.5148
118.703	0.5427	0.3965	0.5131
119.035	0.5383	0.3977	0.5142
119.368	0.5231	0.3976	0.5104
119.7	0.5319	0.3885	0.5039
120.032	0.5389	0.3938	0.4965
120.365	0.5298	0.383	0.5001
120.698	0.5271	0.3604	0.5099
121.03	0.5237	0.3463	0.4986
121.362	0.5372	0.3477	0.5024
121.695	0.5189	0.3444	0.5005
122.028	0.5198	0.3504	0.5026
122.36	0.5125	0.3622	0.497
122.692	0.5084	0.3691	0.496
123.025	0.4906	0.368	0.4996
123.358	0.4906	0.3424	0.504
123.69	0.4959	0.3269	0.5023
124.022	0.498	0.3129	0.5002
124.355	0.4947	0.323	0.506
124.688	0.4805	0.3232	0.5124
125.02	0.4967	0.3391	0.4988
125.353	0.4949	0.3304	0.4951
125.685	0.4953	0.3117	0.5052
126.017	0.4764	0.3137	0.5115
126.35	0.4872	0.312	0.4989
126.683	0.4765	0.302	0.5052
127.015	0.4765	0.3002	0.5026
127.347	0.4803	0.3056	0.498
127.68	0.4773	0.2906	0.5046
128.012	0.4787	0.2913	0.5068
128.345	0.4733	0.2856	0.4938
128.678	0.4662	0.2863	0.4946
129.01	0.4671	0.292	0.4999
129.343	0.4687	0.2944	0.4934
129.675	0.467	0.2861	0.4945
130.007	0.4591	0.2788	0.5101
130.34	0.4625	0.2726	0.4988
130.673	0.461	0.266	0.4911
131.005	0.4585	0.2693	0.4935
131.338	0.4664	0.2693	0.4934
131.67	0.4624	0.2774	0.4854
132.002	0.4661	0.2771	0.4948
132.335	0.4622	0.2673	0.4994
132.667	0.4622	0.2633	0.491
133	0.4466	0.2627	0.4946
133.333	0.4489	0.2547	0.4909
133.665	0.4552	0.2508	0.4998
133.998	0.4495	0.2483	0.4867
134.33	0.4469	0.2477	0.4908
134.662	0.4289	0.2533	0.4912
134.995	0.4401	0.2577	0.4981
135.327	0.4417	0.2601	0.4983
135.66	0.4439	0.2408	0.4962
135.993	0.4325	0.2397	0.4916
136.325	0.4384	0.2392	0.4892
136.657	0.4413	0.2262	0.5025
136.99	0.4416	0.2309	0.4927
137.322	0.4317	0.2313	0.4904
137.655	0.4233	0.2376	0.4946
137.988	0.4234	0.2451	0.4921
138.32	0.427	0.2506	0.488
138.653	0.4284	0.2415	0.49
138.985	0.4286	0.2279	0.4843
139.317	0.4254	0.2256	0.4918
139.65	0.4208	0.2233	0.4893
139.982	0.4228	0.2192	0.4973
140.315	0.4186	0.2252	0.4893
140.648	0.4106	0.2285	0.4888
140.98	0.4155	0.215	0.4801
141.312	0.4247	0.2158	0.4951
141.645	0.426	0.2139	0.4944
141.977	0.4186	0.214	0.4929
142.31	0.4212	0.2131	0.4973
142.643	0.4102	0.2138	0.4792
142.975	0.4208	0.2095	0.4828
143.308	0.4019	0.2193	0.5015
143.64	0.4146	0.2278	0.4936
143.972	0.406	0.2198	0.4983
144.305	0.4131	0.2167	0.4881
144.637	0.417	0.2201	0.4922
144.97	0.4006	0.2138	0.4961
145.303	0.4021	0.2083	0.4924
145.635	0.405	0.2014	0.4889
145.968	0.402	0.2012	0.499
146.3	0.4031	0.2001	0.4925
146.632	0.3982	0.2036	0.5016
146.965	0.4028	0.2058	0.4907
147.298	0.3971	0.2117	0.4912
147.63	0.3976	0.2098	0.4804
147.963	0.3941	0.2084	0.4972
148.295	0.3963	0.2075	0.4745
148.627	0.3988	0.2009	0.4927
148.96	0.3909	0.1994	0.4977
149.292	0.3924	0.1952	0.4939
149.625	0.3924	0.1984	0.4891
149.958	0.3854	0.1908	0.5028
150.29	0.392	0.1991	0.4985
150.623	0.3973	0.2041	0.4961
150.955	0.3954	0.2057	0.4875
151.287	0.389	0.2039	0.4838
151.62	0.3909	0.2014	0.5006
151.952	0.3866	0.1901	0.49
152.285	0.3807	0.1981	0.4889
152.618	0.3896	0.1979	0.5014
152.95	0.38	0.1979	0.4949
153.282	0.3839	0.1969	0.4874
153.615	0.3837	0.1954	0.4926
153.947	0.3854	0.1937	0.4957
154.28	0.3803	0.197	0.4867
154.613	0.3774	0.1904	0.4893
154.945	0.3803	0.1896	0.499
155.278	0.3808	0.19	0.5035
155.61	0.3773	0.1946	0.4979
155.942	0.3729	0.1866	0.4898
156.275	0.3668	0.1859	0.4927
156.607	0.377	0.184	0.4836
156.94	0.3701	0.1891	0.4925
157.273	0.377	0.1845	0.4899
157.605	0.3787	0.1922	0.4988
157.938	0.3732	0.1897	0.4894
158.27	0.3751	0.1897	0.482
158.602	0.3676	0.1862	0.483
158.935	0.3719	0.1809	0.4883
159.268	0.3737	0.1832	0.4895
159.6	0.3763	0.1814	0.4914
159.933	0.3737	0.188	0.4871
160.265	0.366	0.1838	0.4882
160.597	0.3708	0.1844	0.4884
160.93	0.3726	0.1848	0.4917
161.262	0.3606	0.1838	0.4989
161.595	0.3615	0.1831	0.488
161.928	0.3682	0.1836	0.4864
162.26	0.3617	0.1816	0.4853
162.593	0.3655	0.1821	0.4935
162.925	0.3576	0.1805	0.4903
163.257	0.3623	0.1832	0.4906
163.59	0.3628	0.1819	0.491
163.923	0.3585	0.1814	0.4811
164.255	0.3581	0.1766	0.4928
164.588	0.3649	0.1831	0.4875
164.92	0.3606	0.1863	0.5002
165.252	0.3599	0.1784	0.488
165.585	0.3572	0.1803	0.4966
165.917	0.3567	0.1755	0.4946
166.25	0.3573	0.1798	0.496
166.583	0.3623	0.1839	0.4907
166.915	0.3562	0.1804	0.4939
167.248	0.3547	0.1803	0.4864
167.58	0.3557	0.1776	0.4862
167.912	0.3505	0.1824	0.4898
168.245	0.3566	0.1794	0.486
168.577	0.3573	0.1825	0.4938
168.91	0.3514	0.1833	0.4839
169.243	0.3568	0.1796	0.4889
169.575	0.3453	0.1832	0.5004
169.907	0.361	0.1817	0.4941
170.24	0.3565	0.1783	0.4826
170.572	0.3466	0.18	0.4847
170.905	0.344	0.1764	0.494
171.238	0.3468	0.1747	0.4902
171.57	0.3402	0.1765	0.4881
171.903	0.3501	0.1775	0.4962
172.235	0.3429	0.1789	0.4945
172.567	0.3445	0.1755	0.4935
172.9	0.3449	0.1811	0.4896
173.232	0.3443	0.1784	0.4937
173.565	0.3454	0.1784	0.497
173.898	0.3516	0.1764	0.4886
174.23	0.3439	0.1725	0.4861
174.562	0.3423	0.1766	0.488
174.895	0.3399	0.1751	0.4851
175.227	0.3427	0.1784	0.4926
175.56	0.3468	0.1783	0.4867
175.893	0.3409	0.1708	0.4899
176.225	0.3438	0.175	0.4947
176.558	0.3413	0.1754	0.4773
176.89	0.3397	0.1733	0.4884
177.222	0.3424	0.1744	0.4867
177.555	0.341	0.1693	0.4858
177.887	0.3351	0.1754	0.4908
178.22	0.3448	0.1727	0.4846
178.553	0.3362	0.1708	0.4848
178.885	0.3404	0.1696	0.4855
179.218	0.3333	0.1752	0.4881
179.55	0.3341	0.1742	0.4883
179.882	0.3321	0.1679	0.4831
180.215	0.3386	0.1744	0.4876
180.548	0.3422	0.1772	0.4937
180.88	0.3419	0.1712	0.4805
181.213	0.3384	0.17	0.4768
181.545	0.3325	0.1718	0.4937
181.877	0.3335	0.1735	0.4863
182.21	0.3273	0.1723	0.4923
182.542	0.3351	0.1728	0.4839
182.875	0.3301	0.1698	0.4864
183.208	0.3323	0.1735	0.4914
183.54	0.336	0.1675	0.4965
183.873	0.3288	0.1699	0.4915
184.205	0.329	0.1685	0.49
184.537	0.334	0.1734	0.4944
184.87	0.3289	0.1741	0.4869
185.202	0.3284	0.1688	0.4823
185.535	0.3249	0.1729	0.4848
185.868	0.3268	0.1695	0.4969
186.2	0.3204	0.1713	0.4815
186.532	0.3252	0.1748	0.4882
186.865	0.3214	0.1675	0.4953
187.197	0.3249	0.166	0.4873
187.53	0.3284	0.1676	0.4792
187.863	0.3264	0.1699	0.4856
188.195	0.3169	0.1686	0.4884
188.528	0.3221	0.1664	0.4905
188.86	0.3263	0.1691	0.4832
189.192	0.3249	0.1765	0.483
189.525	0.325	0.1716	0.4895
189.857	0.3251	0.1695	0.4947
190.19	0.3184	0.172	0.4881
190.523	0.3238	0.1689	0.4881
190.855	0.3263	0.1712	0.4845
191.188	0.3196	0.1752	0.4952
191.52	0.3191	0.1706	0.4941
191.852	0.313	0.17	0.4841
192.185	0.3175	0.1681	0.4908
192.518	0.3131	0.1652	0.4897
192.85	0.3123	0.1703	0.4843
193.183	0.322	0.1682	0.4917
193.515	0.3196	0.1705	0.4901
193.847	0.316	0.1698	0.4938
194.18	0.3138	0.1713	0.4874
194.512	0.3136	0.1675	0.4885
194.845	0.3113	0.1692	0.4904
195.178	0.3094	0.1696	0.4813
195.51	0.3119	0.1694	0.4923
195.843	0.3123	0.1686	0.4903
196.175	0.314	0.173	0.4845
196.507	0.318	0.1658	0.4866
196.84	0.3136	0.1688	0.4845
197.173	0.3105	0.1715	0.4892
197.505	0.309	0.1598	0.4831
197.838	0.3077	0.1705	0.479
198.17	0.308	0.1642	0.4908
198.502	0.3096	0.1662	0.4847
198.835	0.3088	0.1696	0.4863
199.167	0.3136	0.1709	0.4855
199.5	0.31	0.1676	0.489
199.833	0.3101	0.165	0.49
200.165	0.3078	0.1676	0.4902
200.498	0.3152	0.1677	0.4838
200.83	0.3116	0.1637	0.4907
201.162	0.3108	0.1694	0.4903
201.495	0.3047	0.1663	0.49
201.827	0.3049	0.1645	0.4878
202.16	0.3103	0.1671	0.4826
202.493	0.2996	0.1676	0.4789
202.825	0.299	0.1663	0.4854
203.157	0.307	0.1671	0.4941
203.49	0.3109	0.1652	0.486
203.822	0.3077	0.1641	0.4902
204.155	0.31	0.1614	0.4797
204.488	0.3019	0.1653	0.4882
204.82	0.3019	0.1669	0.4921
205.153	0.3038	0.1646	0.4875
205.485	0.3033	0.1654	0.4863
205.817	0.3068	0.1651	0.4858
206.15	0.3061	0.17	0.4832
206.482	0.3023	0.1698	0.4873
206.815	0.2943	0.1671	0.4891
207.148	0.2954	0.164	0.4829
207.48	0.2961	0.1638	0.4899
207.812	0.2958	0.1667	0.4873
208.145	0.3054	0.1614	0.4832
208.477	0.2924	0.1657	0.4844
208.81	0.3033	0.1613	0.4955
209.143	0.2948	0.167	0.4859
209.475	0.3062	0.1688	0.4847
209.808	0.2935	0.164	0.4818
210.14	0.2962	0.1683	0.4914
210.472	0.2942	0.1703	0.4859
210.805	0.2982	0.166	0.4853
211.137	0.2969	0.1684	0.4864
211.47	0.3005	0.1628	0.4927
211.803	0.2984	0.1673	0.4837
212.135	0.2994	0.1669	0.4864
212.468	0.2962	0.166	0.4981
212.8	0.2991	0.1667	0.4815
213.132	0.2947	0.17	0.4893
213.465	0.3006	0.1646	0.491
213.798	0.2917	0.16	0.4786
214.13	0.2872	0.1659	0.4865
214.463	0.2916	0.165	0.4865
214.795	0.2969	0.1622	0.4869
215.127	0.2925	0.1621	0.4846
215.46	0.2953	0.1645	0.4842
215.792	0.2824	0.1585	0.4882
216.125	0.2922	0.1628	0.4835
216.458	0.2884	0.1671	0.4866
216.79	0.3	0.1683	0.4915
217.123	0.2908	0.1672	0.4871
217.455	0.2868	0.1637	0.4882
217.787	0.2903	0.1581	0.4866
218.12	0.2898	0.1653	0.4825
218.452	0.2904	0.1671	0.4826
218.785	0.2932	0.1606	0.49
219.118	0.2897	0.1658	0.48
219.45	0.291	0.1598	0.4833
219.782	0.2922	0.1649	0.4774
220.115	0.2946	0.1656	0.4871
220.447	0.2805	0.1711	0.4813
220.78	0.284	0.1643	0.484
221.113	0.2861	0.1586	0.4743
221.445	0.2841	0.1644	0.4758
221.778	0.2825	0.1658	0.4873
222.11	0.2933	0.1646	0.4784
222.442	0.2862	0.1652	0.4819
222.775	0.2846	0.167	0.4898
223.107	0.2869	0.1645	0.4755
223.44	0.286	0.1641	0.4843
223.773	0.2887	0.1663	0.4807
224.105	0.2846	0.1666	0.4833
224.438	0.2843	0.1653	0.4967
224.77	0.2826	0.1654	0.4811
225.102	0.2905	0.1659	0.4935
225.435	0.28	0.1642	0.486
225.768	0.2855	0.1646	0.481
226.1	0.2829	0.1664	0.4985
226.433	0.286	0.1647	0.4847
226.765	0.285	0.1712	0.4871
227.097	0.2845	0.1628	0.4944
227.43	0.2857	0.165	0.4873
227.762	0.2778	0.168	0.4832
228.095	0.2777	0.162	0.4808
228.428	0.2764	0.1664	0.4931
228.76	0.2805	0.1618	0.4795
229.093	0.2763	0.1694	0.4791
229.425	0.2776	0.1611	0.4829
229.757	0.2831	0.161	0.4951
230.09	0.2828	0.1618	0.492
230.423	0.2821	0.1649	0.4926
230.755	0.2731	0.1637	0.4878
231.088	0.285	0.163	0.4858
231.42	0.2808	0.1631	0.4866
231.752	0.2843	0.1626	0.4833
232.085	0.2729	0.1619	0.49
232.417	0.282	0.1628	0.478
232.75	0.2768	0.1574	0.4874
233.083	0.2683	0.1635	0.4895
233.415	0.2746	0.1646	0.4837
233.748	0.2758	0.1585	0.4926
234.08	0.2726	0.163	0.4933
234.412	0.2808	0.1633	0.4912
234.745	0.2774	0.1688	0.4885
235.077	0.2819	0.1634	0.4883
235.41	0.2787	0.1648	0.4878
235.743	0.2663	0.1676	0.4907
236.075	0.2739	0.167	0.4928
236.407	0.2734	0.1602	0.4867
236.74	0.2757	0.1591	0.4873
237.072	0.2714	0.1642	0.4873
237.405	0.2699	0.1639	0.4873
237.738	0.2771	0.1671	0.4804
238.07	0.2771	0.1663	0.4888
238.403	0.2729	0.1615	0.4796
238.735	0.273	0.1611	0.4789
239.067	0.2708	0.1573	0.4909
239.4	0.2709	0.1622	0.4847
239.732	0.2696	0.1616	0.4848
240.065	0.2759	0.1621	0.482
240.398	0.2715	0.1609	0.4853
240.73	0.2748	0.1677	0.4771
241.062	0.2711	0.1615	0.4857
241.395	0.2715	0.1608	0.4886
241.727	0.266	0.1599	0.4863
242.06	0.2714	0.1623	0.4824
242.393	0.2701	0.1621	0.4764
242.725	0.2713	0.1666	0.486
243.058	0.2707	0.1637	0.4809
243.39	0.2631	0.166	0.4875
243.722	0.2699	0.1661	0.4814
244.055	0.2599	0.1634	0.4919
244.387	0.2661	0.165	0.4895
244.72	0.2661	0.1622	0.4796
245.053	0.2612	0.1632	0.4825
245.385	0.2708	0.1631	0.4844
245.718	0.2625	0.1636	0.4895
246.05	0.2697	0.1615	0.4842
246.382	0.2631	0.1669	0.4887
246.715	0.2643	0.1641	0.4894
247.048	0.2666	0.1611	0.4888
247.38	0.2683	0.1605	0.4922
247.713	0.2629	0.1653	0.4798
248.045	0.2678	0.1563	0.4891
248.377	0.2643	0.1604	0.4817
248.71	0.2683	0.1617	0.4787
249.042	0.2674	0.16	0.4863
249.375	0.2662	0.1655	0.4791
249.708	0.2662	0.1634	0.4783
250.04	0.2643	0.1578	0.4823
250.373	0.269	0.1641	0.4821
250.705	0.2665	0.165	0.4858
251.037	0.2659	0.1628	0.4896
251.37	0.2651	0.1604	0.4888
251.702	0.2665	0.1616	0.4889
252.035	0.2726	0.1634	0.4838
252.368	0.2664	0.1675	0.4843
252.7	0.2638	0.164	0.4916
253.032	0.2641	0.1603	0.4932
253.365	0.266	0.1593	0.4863
253.697	0.2623	0.1651	0.4852
254.03	0.2631	0.1627	0.4919
254.363	0.2598	0.1582	0.4859
254.695	0.2604	0.1617	0.4863
255.028	0.2678	0.1608	0.4818
255.36	0.2639	0.1599	0.4851
255.692	0.2619	0.1584	0.4869
256.025	0.265	0.1639	0.4923
256.358	0.2555	0.1594	0.4855
256.69	0.2626	0.1619	0.485
257.022	0.257	0.1661	0.4854
257.355	0.259	0.1646	0.4873
257.688	0.2591	0.1596	0.4917
258.02	0.2592	0.1623	0.4858
258.353	0.2538	0.1598	0.4865
258.685	0.2612	0.162	0.4903
259.017	0.2572	0.1623	0.4761
259.35	0.258	0.1628	0.4816
259.683	0.2567	0.161	0.4815
260.015	0.2603	0.164	0.4754
260.348	0.262	0.1602	0.4896
260.68	0.2556	0.1615	0.4917
261.012	0.252	0.1646	0.4802
261.345	0.256	0.1601	0.4807
261.678	0.2612	0.1594	0.4847
262.01	0.257	0.1622	0.4811
262.342	0.2558	0.1617	0.4782
262.675	0.2578	0.1638	0.4881
263.007	0.2574	0.1651	0.4932
263.34	0.2549	0.1666	0.4821
263.673	0.2597	0.159	0.4758
264.005	0.255	0.1652	0.4892
264.337	0.2526	0.1625	0.4827
264.67	0.2586	0.1625	0.4897
265.002	0.2585	0.1599	0.4836
265.335	0.2656	0.1616	0.4857
265.668	0.2558	0.1582	0.4939
266	0.2571	0.1633	0.4944
266.332	0.2589	0.1615	0.4794
266.665	0.2495	0.162	0.4759
266.998	0.2536	0.161	0.4868
267.33	0.2554	0.1643	0.4857
267.663	0.259	0.1642	0.4827
267.995	0.259	0.1621	0.4859
268.327	0.255	0.1619	0.479
268.66	0.2525	0.1588	0.482
268.993	0.2567	0.1604	0.4899
269.325	0.2508	0.1623	0.4856
269.658	0.2548	0.1591	0.4844
269.99	0.2475	0.161	0.4822
270.322	0.2459	0.1613	0.4888
270.655	0.2481	0.1613	0.4772
270.988	0.2498	0.1667	0.481
271.32	0.2504	0.1626	0.485
271.652	0.2514	0.1614	0.4841
271.985	0.2465	0.1612	0.4836
272.317	0.2523	0.1554	0.4882
272.65	0.2516	0.158	0.4914
272.983	0.256	0.1613	0.4806
273.315	0.2512	0.163	0.4773
273.647	0.253	0.162	0.4772
273.98	0.2503	0.1642	0.4912
274.312	0.256	0.1598	0.4806
274.645	0.2528	0.1662	0.4936
274.978	0.247	0.1614	0.4855
275.31	0.247	0.1631	0.4852
275.642	0.2487	0.1586	0.4856
275.975	0.2546	0.1564	0.4878
276.308	0.2529	0.1641	0.4915
276.64	0.2492	0.1617	0.481
276.973	0.2532	0.1618	0.4855
277.305	0.2552	0.1642	0.4768
277.637	0.2469	0.1607	0.4866
277.97	0.251	0.1604	0.4857
278.303	0.245	0.1555	0.4841
278.635	0.2498	0.1632	0.475
278.967	0.2511	0.164	0.4816
279.3	0.2511	0.1611	0.4867
279.632	0.2443	0.1598	0.4796
279.965	0.2471	0.1629	0.4808
280.298	0.2495	0.1614	0.4874
280.63	0.2469	0.1641	0.4835
280.962	0.2447	0.1602	0.4873
281.295	0.2428	0.164	0.4891
281.627	0.243	0.1573	0.4872
281.96	0.2458	0.1639	0.4793
282.293	0.2443	0.1628	0.4787
282.625	0.2487	0.1577	0.4944
282.957	0.2464	0.164	0.4855
283.29	0.2469	0.1617	0.4838
283.623	0.2398	0.1611	0.4824
283.955	0.2518	0.1561	0.4801
284.288	0.2431	0.155	0.4881
284.62	0.244	0.162	0.481
284.952	0.2445	0.161	0.4845
285.285	0.249	0.1628	0.4849
285.618	0.2433	0.1565	0.4771
285.95	0.2427	0.1591	0.4802
286.283	0.2437	0.1569	0.481
286.615	0.2527	0.161	0.4858
286.947	0.2486	0.1586	0.4838
287.28	0.2463	0.1657	0.4833
287.613	0.2432	0.1591	0.4799
287.945	0.2473	0.1614	0.488
288.277	0.2457	0.1616	0.4902
288.61	0.2433	0.1604	0.4855
288.942	0.2404	0.161	0.4827
289.275	0.245	0.1614	0.4816
289.608	0.2453	0.1637	0.4923
289.94	0.2358	0.1598	0.4835
290.272	0.2393	0.1584	0.4866
290.605	0.2397	0.1606	0.4794
290.938	0.2401	0.162	0.4805
291.27	0.2468	0.1664	0.4826
291.603	0.2365	0.1568	0.4881
291.935	0.2498	0.161	0.4819
292.267	0.2451	0.1611	0.4829
292.6	0.2379	0.1616	0.4767
292.933	0.2395	0.1616	0.4774
293.265	0.2381	0.161	0.4746
293.598	0.2419	0.1624	0.4684
293.93	0.2403	0.1603	0.4852
294.262	0.2364	0.1594	0.4813
294.595	0.2411	0.1589	0.4895
294.928	0.2389	0.1664	0.4841
295.26	0.2385	0.1616	0.4836
295.592	0.2384	0.1566	0.4825
295.925	0.2409	0.1555	0.4803
296.257	0.2422	0.1615	0.4853
296.59	0.2386	0.1646	0.483
296.923	0.2429	0.1609	0.4877
297.255	0.2377	0.1569	0.4782
297.587	0.2425	0.1549	0.4858
297.92	0.24	0.1602	0.4809
298.252	0.245	0.1583	0.4822
298.585	0.2367	0.1569	0.4772
298.918	0.2399	0.1532	0.4828
299.25	0.2391	0.1585	0.4776
299.582	0.2368	0.1594	0.4901
299.915	0.2282	0.1585	0.4782
300.248	0.2352	0.1619	0.4806
300.58	0.2421	0.1589	0.4902
300.913	0.2362	0.1585	0.4818
301.245	0.233	0.1602	0.487
301.577	0.2322	0.1589	0.4794
301.91	0.2338	0.1638	0.4813
302.243	0.2407	0.1585	0.483
302.575	0.237	0.1617	0.4854
302.908	0.2308	0.1603	0.4803
303.24	0.2307	0.1607	0.4784
303.572	0.2407	0.16	0.4835
303.905	0.2349	0.1588	0.4778
304.238	0.2404	0.1611	0.4826
304.57	0.2338	0.1603	0.4738
304.902	0.2366	0.1529	0.4892
305.235	0.228	0.1604	0.4802
305.567	0.2343	0.1543	0.4752
305.9	0.2364	0.1559	0.4861
306.233	0.2305	0.162	0.4802
306.565	0.2353	0.1588	0.4755
306.897	0.2344	0.1586	0.4774
307.23	0.2408	0.1598	0.48
307.562	0.2342	0.1611	0.4847
307.895	0.2375	0.1567	0.4728
308.228	0.2331	0.1657	0.4777
308.56	0.2356	0.1621	0.4769
308.892	0.2332	0.1606	0.483
309.225	0.2328	0.1598	0.4791
309.558	0.2296	0.1598	0.4849
309.89	0.234	0.1585	0.4764
310.223	0.2315	0.1604	0.4785
310.555	0.2312	0.159	0.4834
310.887	0.2321	0.1561	0.4873
311.22	0.2332	0.1601	0.485
311.553	0.2308	0.1574	0.4724
311.885	0.2332	0.1557	0.4743
312.217	0.2307	0.158	0.4698
312.55	0.2323	0.163	0.4792
312.882	0.2331	0.156	0.4757
313.215	0.226	0.1598	0.4924
313.548	0.2336	0.1593	0.4824
313.88	0.2289	0.1583	0.4757
314.212	0.2281	0.1566	0.4828
314.545	0.2348	0.1579	0.4784
314.877	0.227	0.1587	0.4801
315.21	0.2316	0.1599	0.4783
315.543	0.2328	0.1579	0.484
315.875	0.2316	0.1598	0.4796
316.207	0.2275	0.1585	0.47
316.54	0.229	0.1621	0.4828
316.873	0.23	0.154	0.4824
317.205	0.2321	0.157	0.4802
317.538	0.2312	0.1607	0.4846
317.87	0.2249	0.1579	0.4697
318.202	0.2244	0.1574	0.4801
318.535	0.2291	0.1611	0.4812
318.868	0.2318	0.1563	0.4688
319.2	0.2303	0.1511	0.4839
319.533	0.2263	0.163	0.4732
319.865	0.2335	0.1573	0.4772
320.197	0.2309	0.161	0.4796
320.53	0.2285	0.1584	0.4716
320.863	0.2296	0.1618	0.4789
321.195	0.226	0.1596	0.4833
321.527	0.2276	0.1585	0.4785
321.86	0.2318	0.1582	0.4744
322.192	0.2338	0.1616	0.4758
322.525	0.2303	0.1593	0.4889
322.858	0.2275	0.1574	0.4684
323.19	0.2238	0.1587	0.4743
323.522	0.2243	0.1594	0.4806
323.855	0.2253	0.1545	0.4825
324.188	0.2248	0.1555	0.4842
324.52	0.2283	0.1565	0.4727
324.853	0.226	0.1598	0.4759
325.185	0.2281	0.1567	0.4766
325.517	0.2294	0.1541	0.4735
325.85	0.2259	0.1553	0.4822
326.183	0.2294	0.16	0.4821
326.515	0.2311	0.1631	0.4842
326.848	0.2299	0.1593	0.4783
327.18	0.2244	0.1564	0.4855
327.512	0.2227	0.1553	0.4791
327.845	0.2302	0.1602	0.4873
328.178	0.2285	0.1556	0.4744
328.51	0.2279	0.1568	0.479
328.842	0.2251	0.1551	0.48
329.175	0.2237	0.1601	0.4895
329.507	0.2272	0.1568	0.4769
329.84	0.224	0.154	0.4798
330.173	0.2283	0.1622	0.4841
330.505	0.2288	0.1573	0.482
330.837	0.2159	0.1554	0.4741
331.17	0.2237	0.1583	0.4789
331.502	0.2222	0.1573	0.4803
331.835	0.225	0.1569	0.477
332.168	0.2255	0.1504	0.4721
332.5	0.2194	0.1555	0.478
332.832	0.2252	0.1567	0.4787
333.165	0.2267	0.1549	0.4807
333.498	0.2269	0.1572	0.4935
333.83	0.2217	0.1573	0.4759
334.163	0.2239	0.1562	0.4784
334.495	0.2253	0.152	0.4775
334.827	0.2283	0.1568	0.4742
335.16	0.2189	0.1621	0.4778
335.493	0.2235	0.1557	0.4814
335.825	0.2204	0.1576	0.473
336.158	0.2234	0.1566	0.4853
336.49	0.2189	0.1536	0.475
336.822	0.2207	0.1552	0.4783
337.155	0.217	0.1558	0.4793
337.488	0.2241	0.1652	0.4835
337.82	0.2277	0.1616	0.4712
338.152	0.2233	0.1579	0.4683
338.485	0.2208	0.1621	0.4814
338.817	0.2218	0.1571	0.481
339.15	0.2184	0.1576	0.48
339.483	0.2264	0.1555	0.4691
339.815	0.2223	0.1588	0.4732
340.147	0.2244	0.1579	0.4733
340.48	0.2251	0.1581	0.4823
340.812	0.2265	0.1577	0.4821
341.145	0.2161	0.1579	0.4848
341.478	0.226	0.1595	0.4747
341.81	0.2293	0.1566	0.476
342.142	0.2271	0.1547	0.4796
342.475	0.2229	0.1561	0.4744
342.808	0.2237	0.1633	0.4854
343.14	0.222	0.1631	0.4703
343.473	0.2199	0.158	0.474
343.805	0.2208	0.1602	0.4695
344.137	0.2212	0.1585	0.4877
344.47	0.2218	0.1586	0.4746
344.803	0.2224	0.1553	0.4763
345.135	0.2169	0.1582	0.4785
345.467	0.2211	0.1528	0.472
345.8	0.2204	0.153	0.4827
346.132	0.2203	0.1616	0.4778
346.465	0.2212	0.1564	0.4715
346.798	0.2241	0.1567	0.4777
347.13	0.2142	0.1525	0.4768
347.462	0.2202	0.1504	0.4766
347.795	0.2155	0.1534	0.4856
348.127	0.2255	0.1596	0.4867
348.46	0.2187	0.1527	0.4855
348.793	0.2164	0.1567	0.4787
349.125	0.2183	0.1595	0.4797
349.457	0.2165	0.1558	0.4881
349.79	0.2172	0.1572	0.4806
350.123	0.2254	0.1543	0.4873
350.455	0.218	0.1596	0.4795
350.788	0.2214	0.1523	0.4779
351.12	0.2161	0.1598	0.4862
351.452	0.2188	0.1548	0.4803
351.785	0.2232	0.1599	0.4743
352.118	0.2179	0.1592	0.4761
352.45	0.2177	0.1561	0.4768
352.783	0.2189	0.1575	0.4789
353.115	0.2172	0.1596	0.4785
353.447	0.2151	0.1528	0.4794
353.78	0.2244	0.1632	0.4816
354.113	0.2144	0.1596	0.4827
354.445	0.2147	0.1576	0.4778
354.777	0.2158	0.1582	0.4789
355.11	0.2133	0.1574	0.482
355.442	0.2173	0.1563	0.4771
355.775	0.2188	0.1579	0.4788
356.108	0.2189	0.1556	0.4619
356.44	0.212	0.1561	0.4783
356.772	0.2126	0.1569	0.4643
357.105	0.2167	0.1551	0.4842
357.438	0.2112	0.1546	0.4758
357.77	0.2119	0.1572	0.4832
358.103	0.2215	0.1641	0.4727
358.435	0.2172	0.1611	0.4859
358.767	0.2142	0.1597	0.4724
359.1	0.2189	0.1585	0.4824
359.433	0.2162	0.1551	0.4711
359.765	0.2184	0.1538	0.4819
360.098	0.2137	0.1567	0.4834
360.43	0.2169	0.1565	0.4709
360.762	0.2114	0.1521	0.4741
361.095	0.2142	0.1522	0.4715
361.428	0.2172	0.1586	0.4829
361.76	0.2177	0.1598	0.4793
362.092	0.2142	0.1622	0.4747
362.425	0.2173	0.1604	0.4767
362.757	0.2117	0.1552	0.4773
363.09	0.2121	0.1542	0.4755
363.423	0.2141	0.1568	0.4732
363.755	0.2073	0.1525	0.4706
364.087	0.2162	0.1557	0.4726
364.42	0.2149	0.1614	0.476
364.752	0.2163	0.1539	0.4809
365.085	0.2103	0.1553	0.4804
365.418	0.2125	0.1547	0.4735
365.75	0.2128	0.1554	0.4834
366.082	0.2143	0.1578	0.4735
366.415	0.2128	0.16	0.4742
366.748	0.2138	0.1479	0.4774
367.08	0.2124	0.1597	0.4843
367.413	0.2122	0.1534	0.4766
367.745	0.2104	0.1572	0.4755
368.077	0.2123	0.1572	0.4728
368.41	0.2131	0.1535	0.4788
368.743	0.2079	0.1562	0.4852
369.075	0.2126	0.1539	0.4754
369.408	0.2107	0.1536	0.4762
369.74	0.2123	0.1557	0.4838
370.072	0.2134	0.1603	0.4798
370.405	0.2101	0.1622	0.4767
370.738	0.2167	0.1552	0.4729
371.07	0.2138	0.1524	0.4749
371.402	0.2128	0.1538	0.4854
371.735	0.2079	0.1562	0.4737
372.067	0.2118	0.1621	0.4721
372.4	0.2163	0.1576	0.4825
372.733	0.2084	0.1582	0.4803
373.065	0.2099	0.1586	0.4753
373.397	0.212	0.1554	0.4746
373.73	0.2096	0.154	0.4828
374.062	0.2089	0.1535	0.4726
374.395	0.2043	0.1601	0.4718
374.728	0.2153	0.1594	0.4745
375.06	0.2117	0.1547	0.4758
375.392	0.2076	0.159	0.4806
375.725	0.207	0.1553	0.4766
376.058	0.2081	0.153	0.4804
376.39	0.2104	0.157	0.4767
376.723	0.2107	0.1545	0.4782
377.055	0.208	0.1555	0.4721
377.387	0.2071	0.1571	0.4859
377.72	0.2118	0.1578	0.4767
378.053	0.2131	0.1599	0.4823
378.385	0.2132	0.1559	0.476
378.717	0.2089	0.1568	0.4766
379.05	0.2111	0.1538	0.4781
379.382	0.2112	0.1571	0.4741
379.715	0.2108	0.1568	0.4764
380.048	0.2119	0.1571	0.4838
380.38	0.2076	0.1511	0.4779
380.712	0.2154	0.159	0.4802
381.045	0.2107	0.158	0.4832
381.377	0.2161	0.1549	0.467
381.71	0.2057	0.1544	0.4713
382.043	0.2137	0.157	0.4785
382.375	0.2049	0.1556	0.4715
382.707	0.2071	0.1567	0.4791
383.04	0.2041	0.1569	0.4756
383.373	0.2075	0.1595	0.4873
383.705	0.2141	0.1588	0.4767
384.038	0.2104	0.1572	0.4836
384.37	0.2113	0.1589	0.4755
384.702	0.2096	0.1583	0.4777
385.035	0.207	0.1509	0.4819
385.368	0.2104	0.1545	0.4667
385.7	0.2073	0.1551	0.4795
386.033	0.2083	0.1576	0.4678
386.365	0.2139	0.1562	0.4776
386.697	0.2058	0.1526	0.4791
387.03	0.2079	0.1529	0.4806
387.363	0.21	0.1622	0.4754
387.695	0.2061	0.1571	0.4778
388.027	0.2067	0.1554	0.4777
388.36	0.2137	0.1495	0.4809
388.692	0.2037	0.1582	0.4735
389.025	0.199	0.1511	0.4838
389.358	0.2064	0.1544	0.4736
389.69	0.2062	0.1551	0.4708
390.022	0.2051	0.1538	0.468
390.355	0.206	0.1537	0.4806
390.688	0.1998	0.1595	0.4799
391.02	0.2079	0.1533	0.4683
391.353	0.2046	0.1579	0.4735
391.685	0.2057	0.1581	0.4706
392.017	0.2064	0.155	0.4741
392.35	0.208	0.1537	0.4824
392.683	0.2061	0.1563	0.4702
393.015	0.2048	0.1586	0.4684
393.348	0.2079	0.151	0.4729
393.68	0.202	0.157	0.4699
394.012	0.2088	0.154	0.4825
394.345	0.2108	0.1553	0.4826
394.678	0.2082	0.1574	0.4765
395.01	0.2114	0.1588	0.4794
395.342	0.2008	0.1565	0.4749
395.675	0.207	0.1577	0.4736
396.007	0.2068	0.1552	0.4719
396.34	0.2024	0.1584	0.4662
396.673	0.2085	0.1521	0.4712
397.005	0.206	0.1622	0.48
397.337	0.2066	0.1538	0.4751
397.67	0.2051	0.1595	0.4742
398.002	0.2065	0.1503	0.4819
398.335	0.2047	0.1589	0.4751
398.668	0.2045	0.1533	0.4825
399	0.2043	0.1509	0.479
399.332	0.1998	0.1548	0.4787
399.665	0.2022	0.1592	0.474
399.998	0.2022	0.1546	0.4732
400.33	0.2018	0.1601	0.4755
400.663	0.2037	0.1607	0.4784
400.995	0.1983	0.155	0.4872
401.327	0.2083	0.1556	0.4782
401.66	0.203	0.1564	0.4803
401.993	0.2028	0.1633	0.4842
402.325	0.2072	0.1503	0.4671
402.658	0.205	0.1567	0.4731
402.99	0.2072	0.1591	0.4744
403.322	0.201	0.1528	0.4717
403.655	0.2001	0.1526	0.4669
403.988	0.203	0.155	0.4744
404.32	0.2011	0.1547	0.4876
404.652	0.2019	0.155	0.4749
404.985	0.2065	0.155	0.4771
405.317	0.2035	0.153	0.4762
405.65	0.2014	0.1598	0.4768
405.983	0.2032	0.1567	0.4665
406.315	0.2029	0.1568	0.4749
406.647	0.2025	0.1567	0.4747
406.98	0.1982	0.1587	0.4741
407.312	0.2098	0.1593	0.4789
407.645	0.2012	0.1578	0.4836
407.978	0.2013	0.155	0.4775
408.31	0.2019	0.1536	0.4837
408.642	0.2007	0.1577	0.4786
408.975	0.2066	0.1532	0.4773
409.308	0.1957	0.154	0.4694
409.64	0.2095	0.1548	0.483
409.973	0.2016	0.1551	0.4656
410.305	0.2058	0.149	0.4842
410.637	0.2	0.1574	0.4828
410.97	0.2011	0.1523	0.478
411.303	0.1964	0.1531	0.4799
411.635	0.2012	0.1622	0.4802
411.967	0.1968	0.155	0.4731
412.3	0.1978	0.1545	0.4874
412.632	0.2008	0.1564	0.4766
412.965	0.2055	0.1572	0.4777
413.298	0.1991	0.1578	0.4756
413.63	0.2001	0.157	0.4825
413.962	0.1987	0.1532	0.4707
414.295	0.1998	0.1554	0.4726
414.627	0.1995	0.1562	0.4768
414.96	0.2035	0.1565	0.4845
415.293	0.2022	0.1601	0.4778
415.625	0.1979	0.1591	0.4944
415.957	0.1972	0.1553	0.4769
416.29	0.2019	0.1585	0.4804
416.623	0.2018	0.1581	0.4802
416.955	0.2035	0.1522	0.4756
417.288	0.2002	0.1552	0.4795
417.62	0.2	0.1583	0.4765
417.952	0.1972	0.1543	0.4748
418.285	0.2004	0.1545	0.4719
418.618	0.1976	0.158	0.4789
418.95	0.2025	0.1562	0.4766
419.283	0.1996	0.1502	0.4778
419.615	0.2	0.1537	0.486
419.947	0.2014	0.1558	0.4807
420.28	0.2027	0.1556	0.4773
420.613	0.1996	0.153	0.4776
420.945	0.2003	0.1524	0.4758
421.277	0.1965	0.1574	0.4796
421.61	0.1997	0.1568	0.4749
421.942	0.1988	0.1564	0.4833
422.275	0.2021	0.1523	0.4784
422.608	0.2009	0.1535	0.4733
422.94	0.201	0.1544	0.4694
423.272	0.2007	0.1562	0.4843
423.605	0.1977	0.1542	0.481
423.938	0.1982	0.1523	0.477
424.27	0.1964	0.1529	0.4767
424.603	0.1991	0.1523	0.4837
424.935	0.1998	0.1546	0.4814
425.267	0.1944	0.1528	0.4726
425.6	0.1968	0.1551	0.474
425.933	0.1978	0.1556	0.4765
426.265	0.1981	0.158	0.4796
426.598	0.2004	0.1557	0.4765
426.93	0.2016	0.157	0.4803
427.262	0.2022	0.1537	0.4723
427.595	0.1971	0.1537	0.4754
427.928	0.2079	0.1564	0.4759
428.26	0.2031	0.1531	0.4685
428.592	0.2017	0.1522	0.4654
428.925	0.1934	0.1508	0.4747
429.257	0.1974	0.152	0.4827
429.59	0.1976	0.1489	0.463
429.923	0.1963	0.1554	0.4774
430.255	0.2008	0.1517	0.4763
430.587	0.1943	0.1552	0.4786
430.92	0.1921	0.1557	0.4757
431.252	0.1958	0.1532	0.477
431.585	0.1957	0.1576	0.4751
431.918	0.1975	0.1536	0.4741
432.25	0.1944	0.1513	0.4751
432.582	0.1985	0.1565	0.4761
432.915	0.1975	0.1539	0.4774
433.248	0.193	0.151	0.4749
433.58	0.1978	0.1533	0.4734
433.913	0.1982	0.1506	0.478
434.245	0.2014	0.1536	0.4753
434.577	0.1954	0.1478	0.4763
434.91	0.2034	0.1553	0.4791
435.243	0.1949	0.1533	0.4796
435.575	0.196	0.1516	0.4741
435.908	0.1963	0.158	0.4811
436.24	0.1998	0.1528	0.481
436.572	0.1946	0.1545	0.4773
436.905	0.1945	0.1522	0.4801
437.238	0.2028	0.1565	0.4748
437.57	0.1931	0.155	0.4778
437.902	0.1965	0.1545	0.4689
438.235	0.1911	0.1518	0.4787
438.567	0.1951	0.1522	0.4667
438.9	0.1969	0.1506	0.4707
439.233	0.1954	0.1589	0.4668
439.565	0.197	0.1525	0.4747
439.897	0.1922	0.1511	0.4757
440.23	0.1989	0.1501	0.4728
440.562	0.1947	0.1533	0.4798
440.895	0.1974	0.1594	0.4728
441.228	0.1978	0.1539	0.4823
441.56	0.1942	0.1539	0.4767
441.892	0.1964	0.1478	0.4675
442.225	0.1929	0.1527	0.4783
442.558	0.1948	0.1519	0.473
442.89	0.1954	0.1583	0.4819
443.223	0.1904	0.16	0.4806
443.555	0.1904	0.1539	0.4797
443.887	0.1982	0.1486	0.4737
444.22	0.1955	0.1592	0.4739
444.553	0.1909	0.1533	0.4796
444.885	0.1929	0.1544	0.481
445.217	0.1919	0.1505	0.4732
445.55	0.1932	0.1498	0.4788
445.882	0.195	0.1565	0.4818
446.215	0.1933	0.1523	0.4722
446.548	0.1923	0.1561	0.4669
446.88	0.1955	0.1593	0.4714
447.212	0.1956	0.153	0.4835
447.545	0.1941	0.1541	0.4746
447.877	0.1956	0.1571	0.4795
448.21	0.1902	0.1558	0.4747
448.543	0.1895	0.1532	0.4688
448.875	0.1905	0.154	0.475
449.207	0.1955	0.1562	0.4754
449.54	0.1897	0.1531	0.467
449.873	0.1935	0.1555	0.4821
450.205	0.1907	0.1584	0.4696
450.538	0.1914	0.1537	0.477
450.87	0.1935	0.157	0.4817
451.202	0.1912	0.1593	0.4732
451.535	0.1971	0.1607	0.4851
451.868	0.1946	0.1568	0.4768
452.2	0.1946	0.158	0.4753
452.533	0.1913	0.1533	0.4713
452.865	0.1941	0.1531	0.4764
453.197	0.1929	0.1541	0.4689
453.53	0.1992	0.1527	0.4769
453.863	0.186	0.1536	0.477
454.195	0.1921	0.1555	0.4785
454.527	0.1954	0.1605	0.4818
454.86	0.1871	0.1572	0.4826
455.192	0.1931	0.1546	0.4729
455.525	0.1921	0.1549	0.4751
455.858	0.1889	0.1525	0.4724
456.19	0.1919	0.1549	0.4787
456.522	0.1934	0.152	0.4745
456.855	0.1899	0.1576	0.4767
457.188	0.1939	0.1554	0.477
457.52	0.1962	0.1537	0.4756
457.853	0.1905	0.1538	0.4741
458.185	0.1941	0.1515	0.4662
458.517	0.1892	0.1531	0.4711
458.85	0.1882	0.1549	0.4683
459.183	0.1868	0.1542	0.4597
459.515	0.191	0.152	0.477
459.848	0.1881	0.153	0.4777
460.18	0.1908	0.155	0.4748
460.512	0.1873	0.1539	0.4741
460.845	0.1905	0.1526	0.4705
461.178	0.1912	0.155	0.4709
461.51	0.1912	0.1534	0.4742
461.842	0.1881	0.1567	0.473
462.175	0.1916	0.1499	0.4726
462.507	0.1903	0.1582	0.4794
462.84	0.1874	0.1581	0.4761
463.173	0.1924	0.152	0.4709
463.505	0.1885	0.1539	0.4727
463.837	0.1887	0.1552	0.4694
464.17	0.1895	0.1501	0.4635
464.502	0.1893	0.1528	0.4767
464.835	0.192	0.1511	0.4817
465.168	0.1883	0.1504	0.4715
465.5	0.1881	0.1586	0.4653
465.832	0.1893	0.1532	0.4722
466.165	0.1974	0.1541	0.4635
466.498	0.1863	0.149	0.4761
466.83	0.1881	0.1527	0.4756
467.163	0.1896	0.1519	0.4701
467.495	0.1877	0.1533	0.4661
467.827	0.1911	0.1508	0.4746
468.16	0.1859	0.1531	0.4776
468.493	0.1917	0.1506	0.4751
468.825	0.1858	0.1502	0.4674
469.158	0.1916	0.1571	0.4719
469.49	0.1911	0.1525	0.4686
469.822	0.1906	0.1518	0.4744
470.155	0.1918	0.1559	0.4721
470.488	0.1887	0.1529	0.4749
470.82	0.1905	0.1545	0.4713
471.152	0.1876	0.1524	0.4705
471.485	0.1863	0.1537	0.4732
471.817	0.1899	0.1504	0.4699
472.15	0.1878	0.1564	0.4719
472.483	0.1848	0.1581	0.4742
472.815	0.1919	0.1545	0.4788
473.147	0.1907	0.1563	0.479
473.48	0.1843	0.1559	0.4719
473.812	0.1887	0.1564	0.4704
474.145	0.1905	0.1519	0.476
474.478	0.1824	0.1535	0.4705
474.81	0.1855	0.1557	0.4869
475.142	0.1896	0.1545	0.4753
475.475	0.1891	0.1524	0.4728
475.808	0.1873	0.1547	0.4744
476.14	0.1878	0.1536	0.4726
476.473	0.1911	0.1606	0.4661
476.805	0.1893	0.1506	0.4721
477.137	0.1872	0.1567	0.4661
477.47	0.1902	0.1591	0.4695
477.803	0.186	0.1524	0.4753
478.135	0.1903	0.1561	0.4715
478.467	0.1875	0.1502	0.4627
478.8	0.1862	0.1558	0.4784
479.132	0.185	0.1499	0.4677
479.465	0.1868	0.1541	0.4722
479.798	0.19	0.1523	0.4627
480.13	0.1886	0.1529	0.4785
480.462	0.183	0.1516	0.4648
480.795	0.1883	0.1523	0.4703
481.127	0.1873	0.1543	0.4759
481.46	0.1804	0.1563	0.4778
481.793	0.1926	0.1561	0.4698
482.125	0.1888	0.154	0.4664
482.457	0.1889	0.1521	0.4785
482.79	0.1901	0.1512	0.4794
483.123	0.1896	0.1511	0.4725
483.455	0.1841	0.1539	0.4728
483.788	0.1878	0.1511	0.474
484.12	0.1885	0.1563	0.4737
484.452	0.1875	0.1532	0.4709
484.785	0.1926	0.1525	0.4683
485.118	0.187	0.1547	0.4695
485.45	0.1883	0.1548	0.4656
485.783	0.1831	0.1561	0.4712
486.115	0.1836	0.153	0.4697
486.447	0.1899	0.157	0.4723
486.78	0.1869	0.1561	0.4685
487.113	0.1915	0.1536	0.476
487.445	0.1906	0.1548	0.4621
487.777	0.1865	0.1516	0.4776
488.11	0.1838	0.1566	0.4721
488.442	0.1889	0.1506	0.4669
488.775	0.1824	0.1561	0.4696
489.108	0.1886	0.1514	0.4701
489.44	0.1853	0.1579	0.4696
489.772	0.1829	0.1529	0.4712
490.105	0.1877	0.1484	0.4694
490.438	0.1813	0.1505	0.4628
490.77	0.1876	0.1574	0.4748
491.103	0.1834	0.1502	0.4789
491.435	0.1841	0.15	0.4759
491.767	0.1864	0.153	0.4739
492.1	0.1844	0.1523	0.4754
492.433	0.1851	0.1556	0.4716
492.765	0.1876	0.1506	0.4722
493.098	0.1877	0.152	0.4695
493.43	0.1854	0.1539	0.4732
493.762	0.1899	0.1571	0.4651
494.095	0.1837	0.1592	0.4732
494.428	0.183	0.1519	0.4738
494.76	0.1839	0.1489	0.4697
495.092	0.179	0.1549	0.4683
495.425	0.1887	0.153	0.4726
495.757	0.1859	0.1551	0.4692
496.09	0.1873	0.1571	0.4647
496.423	0.1834	0.1511	0.4721
496.755	0.1828	0.1525	0.4682
497.087	0.1833	0.1467	0.4748
497.42	0.1895	0.1504	0.4761
497.752	0.1861	0.1567	0.4753
498.085	0.1861	0.1551	0.4687
498.418	0.1884	0.155	0.4711
498.75	0.1807	0.1565	0.4729
499.082	0.1909	0.1555	0.4773
499.415	0.1819	0.1499	0.4756
499.748	0.1881	0.1463	0.4698
500.08	0.1829	0.153	0.4752
500.413	0.1815	0.1522	0.4775
500.745	0.183	0.1543	0.4751
501.077	0.1828	0.1526	0.4692
501.41	0.1873	0.1505	0.467
501.743	0.1835	0.153	0.4762
502.075	0.1865	0.1559	0.4727
502.408	0.181	0.1541	0.4739
502.74	0.1839	0.1563	0.4653
503.072	0.177	0.1518	0.4682
503.405	0.1794	0.1527	0.4663
503.738	0.1778	0.1514	0.471
504.07	0.1809	0.153	0.467
504.402	0.1812	0.1537	0.4759
504.735	0.1839	0.1532	0.4684
505.067	0.1817	0.1552	0.4679
505.4	0.18	0.151	0.4704
505.733	0.1787	0.1517	0.4722
506.065	0.1807	0.1516	0.4689
506.397	0.1883	0.1497	0.4718
506.73	0.184	0.1546	0.4686
507.062	0.186	0.1565	0.4725
507.395	0.185	0.1503	0.4681
507.728	0.1801	0.1579	0.4736
508.06	0.1874	0.1579	0.4731
508.392	0.184	0.1462	0.4703
508.725	0.1837	0.1526	0.474
509.058	0.1802	0.1489	0.4762
509.39	0.1857	0.1542	0.468
509.723	0.1831	0.1515	0.4786
510.055	0.1821	0.1542	0.4789
510.387	0.184	0.1466	0.4679
510.72	0.1836	0.1537	0.4728
511.053	0.1806	0.1559	0.4663
511.385	0.1829	0.1536	0.4709
511.717	0.1792	0.1529	0.4628
512.05	0.1817	0.1587	0.4671
512.383	0.183	0.154	0.4644
512.715	0.1836	0.1506	0.4679
513.048	0.184	0.1466	0.4681
513.38	0.178	0.152	0.4726
513.712	0.1845	0.1487	0.4774
514.045	0.1801	0.1532	0.4792
514.378	0.1834	0.1535	0.4713
514.71	0.1794	0.1528	0.4772
515.043	0.1765	0.151	0.4774
515.375	0.1807	0.1521	0.4683
515.707	0.1837	0.1509	0.4793
516.04	0.1848	0.1547	0.4746
516.372	0.1805	0.1538	0.4715
516.705	0.1854	0.1524	0.4777
517.038	0.1835	0.1536	0.4733
517.37	0.1824	0.1555	0.464
517.702	0.1812	0.1528	0.4672
518.035	0.183	0.1516	0.4705
518.367	0.1815	0.1506	0.4775
518.7	0.1805	0.1522	0.4731
519.033	0.1808	0.152	0.4674
519.365	0.1797	0.1562	0.4692
519.697	0.1775	0.1505	0.4733
520.03	0.1782	0.1494	0.4647
520.362	0.1844	0.153	0.4759
520.695	0.1804	0.1548	0.4627
521.028	0.1778	0.1518	0.4735
521.36	0.1815	0.155	0.4619
521.692	0.1764	0.1498	0.4705
522.025	0.1762	0.1571	0.4701
522.357	0.1775	0.1538	0.472
522.69	0.1768	0.1566	0.4713
523.023	0.183	0.1514	0.4638
523.355	0.1835	0.1565	0.469
523.688	0.1805	0.1505	0.467
524.02	0.1817	0.1499	0.4691
524.352	0.1728	0.1492	0.4734
524.685	0.1829	0.1523	0.4648
525.018	0.1807	0.1568	0.4666
525.35	0.1806	0.1497	0.4706
525.683	0.1822	0.1481	0.4659
526.015	0.1753	0.1508	0.4691
526.347	0.1819	0.1578	0.4702
526.68	0.1833	0.1576	0.4751
527.013	0.1768	0.1517	0.4784
527.345	0.181	0.1472	0.4648
527.678	0.1794	0.1559	0.4723
528.01	0.1783	0.1495	0.4757
528.342	0.1775	0.1568	0.4738
528.675	0.1796	0.1553	0.4683
529.008	0.1786	0.1495	0.4703
529.34	0.1823	0.1516	0.4719
529.673	0.1731	0.1541	0.4712
530.005	0.1815	0.1518	0.472
530.337	0.1801	0.1466	0.4624
530.67	0.1843	0.1537	0.474
531.003	0.1799	0.1525	0.4749
531.335	0.1794	0.1499	0.4677
531.668	0.1783	0.1536	0.475
532	0.1788	0.1536	0.4796
532.332	0.1768	0.1538	0.4723
532.665	0.1814	0.1524	0.4667
532.997	0.1795	0.1556	0.4743
533.33	0.1752	0.15	0.472
533.663	0.1775	0.1572	0.4687
533.995	0.1764	0.1505	0.4688
534.327	0.1747	0.1511	0.4678
534.66	0.1826	0.1525	0.4683
534.992	0.1735	0.1577	0.4674
535.325	0.1808	0.155	0.4684
535.658	0.18	0.1538	0.4789
535.99	0.1787	0.1502	0.4597
536.322	0.1797	0.1494	0.4724
536.655	0.1805	0.1478	0.4713
536.987	0.1753	0.1516	0.4759
537.32	0.1718	0.1543	0.4676
537.653	0.1814	0.1513	0.4704
537.985	0.1774	0.1542	0.4783
538.317	0.1747	0.1535	0.472
538.65	0.1746	0.1503	0.4671
538.982	0.179	0.1524	0.4779
539.315	0.1841	0.1526	0.4581
539.648	0.1809	0.1578	0.4641
539.98	0.1832	0.1494	0.4712
540.312	0.1754	0.1554	0.472
540.645	0.1823	0.1504	0.4794
540.977	0.1802	0.1558	0.4723
541.31	0.1762	0.154	0.4679
541.643	0.1725	0.1472	0.4761
541.975	0.1754	0.1501	0.4731
542.308	0.1815	0.1533	0.4749
542.64	0.1788	0.1518	0.47
542.972	0.1805	0.1491	0.4681
543.305	0.1805	0.1506	0.4746
543.638	0.1782	0.153	0.4722
543.97	0.1818	0.1533	0.4731
544.303	0.177	0.1516	0.4643
544.635	0.1752	0.1489	0.4677
544.967	0.181	0.1545	0.4754
545.3	0.1773	0.1544	0.4731
545.633	0.1761	0.1538	0.4715
545.965	0.1728	0.1546	0.4649
546.298	0.1728	0.1512	0.4709
546.63	0.1745	0.1472	0.4838
546.962	0.1784	0.1564	0.4621
547.295	0.1778	0.1544	0.4702
547.628	0.1759	0.1577	0.4804
547.96	0.1746	0.1514	0.4721
548.293	0.1802	0.1499	0.4688
548.625	0.1771	0.1576	0.4718
548.957	0.1772	0.1525	0.4755
549.29	0.1755	0.1577	0.4681
549.622	0.176	0.1548	0.4654
549.955	0.1748	0.1492	0.4687
550.288	0.1749	0.1568	0.4662
550.62	0.1754	0.1513	0.4681
550.952	0.1768	0.1522	0.4731
551.285	0.1759	0.1518	0.4749
551.617	0.1758	0.1541	0.4805
551.95	0.1745	0.1501	0.4747
552.283	0.1753	0.1581	0.4701
552.615	0.18	0.1487	0.4793
552.947	0.1701	0.1544	0.4694
553.28	0.1739	0.1535	0.4723
553.612	0.1735	0.1483	0.4594
553.945	0.1761	0.1511	0.4677
554.278	0.1742	0.1531	0.4736
554.61	0.1755	0.1484	0.4741
554.942	0.1726	0.1517	0.4679
555.275	0.1768	0.1566	0.468
555.607	0.1751	0.157	0.4727
555.94	0.1729	0.1537	0.4706
556.273	0.1792	0.1507	0.4695
556.605	0.1763	0.1476	0.4643
556.938	0.1791	0.1528	0.4751
557.27	0.1699	0.1529	0.4677
557.602	0.1687	0.1576	0.4603
557.935	0.1761	0.1513	0.4704
558.268	0.1756	0.1488	0.4662
558.6	0.178	0.1485	0.4734
558.933	0.1766	0.1528	0.47
559.265	0.1747	0.1529	0.4721
559.597	0.1754	0.151	0.4718
559.93	0.1755	0.1519	0.465
560.263	0.1743	0.1478	0.4673
560.595	0.1739	0.1513	0.4719
560.928	0.1789	0.1474	0.465
561.26	0.1791	0.1481	0.468
561.592	0.1772	0.1547	0.4709
561.925	0.1711	0.1494	0.477
562.258	0.1734	0.1508	0.4688
562.59	0.174	0.1521	0.4791
562.923	0.1769	0.1489	0.4688
563.255	0.1712	0.1475	0.4654
563.587	0.18	0.1535	0.4734
563.92	0.1793	0.1481	0.4728
564.253	0.178	0.1547	0.4714
564.585	0.1784	0.1516	0.4668
564.918	0.1772	0.1502	0.4659
565.25	0.1722	0.1529	0.4686
565.582	0.1792	0.1496	0.4695
565.915	0.1714	0.1451	0.4737
566.247	0.1767	0.1525	0.4631
566.58	0.1776	0.1508	0.4616
566.913	0.1735	0.1489	0.4645
567.245	0.1737	0.1549	0.4749
567.577	0.1736	0.1543	0.4661
567.91	0.1726	0.1486	0.4638
568.242	0.178	0.1495	0.4694
568.575	0.1764	0.1513	0.462
568.908	0.1744	0.153	0.4667
569.24	0.1737	0.1503	0.4728
569.572	0.1714	0.1503	0.4693
569.905	0.1694	0.1554	0.4691
570.237	0.1736	0.1526	0.4685
570.57	0.1719	0.1493	0.4708
570.903	0.1721	0.1544	0.467
571.235	0.1764	0.1499	0.4628
571.567	0.1809	0.1486	0.4631
571.9	0.1722	0.1492	0.4609
572.232	0.1738	0.1489	0.4636
572.565	0.1731	0.1547	0.4644
572.898	0.1776	0.1526	0.4588
573.23	0.1694	0.1484	0.4696
573.562	0.173	0.1522	0.4628
573.895	0.18	0.1548	0.4763
574.227	0.1713	0.1489	0.4694
574.56	0.1701	0.153	0.4655
574.893	0.1715	0.1454	0.467
575.225	0.1714	0.1543	0.4684
575.558	0.1716	0.145	0.4642
575.89	0.1742	0.1503	0.4593
576.222	0.1746	0.1519	0.4633
576.555	0.174	0.147	0.4671
576.888	0.1747	0.1536	0.4655
577.22	0.1733	0.1535	0.4636
577.553	0.1712	0.1487	0.4639
577.885	0.1761	0.1501	0.4656
578.217	0.1742	0.149	0.471
578.55	0.1751	0.1455	0.4687
578.883	0.1749	0.1532	0.4717
579.215	0.1708	0.1512	0.4671
579.548	0.1704	0.1491	0.4704
579.88	0.1708	0.1514	0.4687
580.212	0.1732	0.1537	0.4839
580.545	0.1725	0.148	0.4583
580.878	0.1747	0.1527	0.4728
581.21	0.1727	0.1502	0.4756
581.543	0.1724	0.1513	0.459
581.875	0.1734	0.1533	0.4688
582.207	0.1745	0.1481	0.4675
582.54	0.1729	0.1531	0.4727
582.872	0.1716	0.154	0.4638
583.205	0.1746	0.1444	0.4663
583.538	0.1717	0.1557	0.4646
583.87	0.1701	0.1468	0.4685
584.202	0.1779	0.1483	0.4669
584.535	0.166	0.1505	0.4767
584.867	0.1693	0.1514	0.4669
585.2	0.1724	0.1511	0.474
585.533	0.1724	0.1509	0.4739
585.865	0.1784	0.1493	0.4636
586.197	0.173	0.1512	0.4653
586.53	0.1749	0.1533	0.4687
586.862	0.1701	0.1536	0.4691
587.195	0.1689	0.1522	0.4636
587.528	0.17	0.1547	0.4711
587.86	0.1693	0.1531	0.4637
588.192	0.1736	0.1458	0.4615
588.525	0.1751	0.1556	0.4599
588.857	0.1669	0.1484	0.4663
589.19	0.1722	0.1528	0.4649
589.523	0.1712	0.1489	0.471
589.855	0.1719	0.1532	0.4651
590.188	0.1706	0.1513	0.4691
590.52	0.1746	0.1512	0.4721
590.852	0.1704	0.1465	0.4687
591.185	0.171	0.1518	0.4668
591.518	0.1762	0.1499	0.4686
591.85	0.173	0.1556	0.472
592.183	0.1731	0.1544	0.4627
592.515	0.1758	0.1494	0.4663
592.847	0.1693	0.1559	0.4708
593.18	0.1692	0.1481	0.4706
593.513	0.174	0.1508	0.4711
593.845	0.1732	0.1517	0.4585
594.178	0.1742	0.1474	0.4635
594.51	0.1719	0.1503	0.477
594.842	0.1687	0.1493	0.4669
595.175	0.171	0.152	0.4683
595.508	0.1709	0.1491	0.4632
595.84	0.1679	0.1495	0.4676
596.173	0.1757	0.152	0.4641
596.505	0.175	0.1514	0.4708
596.837	0.1702	0.1509	0.4723
597.17	0.1729	0.1502	0.4618
597.503	0.169	0.1556	0.467
597.835	0.1674	0.1481	0.4605
598.168	0.1646	0.1529	0.4667
598.5	0.1728	0.1497	0.4646
598.832	0.1726	0.1475	0.469
599.165	0.1713	0.1529	0.4551
599.497	0.1675	0.1483	0.4688
599.83	0.1673	0.1507	0.4649
600.163	0.1699	0.1511	0.4715
600.495	0.1755	0.1472	0.4714
600.827	0.1686	0.1465	0.4677
601.16	0.1702	0.1484	0.4727
601.492	0.1722	0.1492	0.4566
601.825	0.1734	0.1519	0.472
602.158	0.1728	0.1537	0.4717
602.49	0.1713	0.1535	0.4681
602.822	0.1741	0.1532	0.4677
603.155	0.172	0.1525	0.4633
603.487	0.1715	0.1525	0.4655
603.82	0.1718	0.1488	0.4781
604.153	0.1664	0.1503	0.4662
604.485	0.1728	0.1534	0.468
604.817	0.1758	0.1529	0.4574
605.15	0.171	0.1508	0.4744
605.482	0.1726	0.1465	0.4605
605.815	0.1681	0.1481	0.4638
606.148	0.1712	0.1504	0.4634
606.48	0.1703	0.1525	0.4627
606.812	0.1703	0.152	0.4601
607.145	0.1705	0.1534	0.4625
607.477	0.1702	0.1522	0.4651
607.81	0.1738	0.1491	0.4632
608.143	0.1688	0.1487	0.4699
608.475	0.1666	0.1478	0.4711
608.808	0.1734	0.152	0.4678
609.14	0.1668	0.1491	0.4702
609.472	0.1677	0.152	0.4593
609.805	0.1686	0.1502	0.4776
610.138	0.1698	0.1464	0.4664
610.47	0.1688	0.1541	0.466
610.803	0.1713	0.1507	0.474
611.135	0.171	0.1521	0.4605
611.467	0.1738	0.1443	0.4654
611.8	0.1708	0.1574	0.4638
612.133	0.1748	0.1522	0.4698
612.465	0.1684	0.1471	0.4739
612.798	0.1702	0.1492	0.4658
613.13	0.1692	0.1476	0.461
613.462	0.1678	0.1527	0.464
613.795	0.171	0.1564	0.4679
614.128	0.1713	0.1474	0.4665
614.46	0.1694	0.1514	0.4632
614.793	0.1723	0.1538	0.4644
615.125	0.1698	0.1549	0.4649
615.457	0.1717	0.1497	0.4688
615.79	0.1697	0.15	0.4643
616.122	0.1715	0.1505	0.4649
616.455	0.1667	0.1513	0.4654
616.788	0.1676	0.1513	0.4671
617.12	0.1704	0.146	0.4659
617.452	0.1667	0.153	0.4629
617.785	0.1707	0.152	0.4655
618.117	0.1703	0.1537	0.4618
618.45	0.1739	0.1519	0.4624
618.783	0.167	0.146	0.4582
619.115	0.1721	0.1522	0.4576
619.447	0.1666	0.1499	0.4686
619.78	0.1678	0.1472	0.4682
620.112	0.1692	0.1456	0.4644
620.445	0.171	0.1466	0.4644
620.778	0.1665	0.1481	0.473
621.11	0.1665	0.1531	0.4645
621.442	0.1685	0.1497	0.4688
621.775	0.1688	0.1483	0.4671
622.107	0.168	0.1528	0.4702
622.44	0.1678	0.152	0.4692
622.773	0.1641	0.1472	0.4587
623.105	0.1668	0.1457	0.4677
623.438	0.1639	0.1516	0.4687
623.77	0.1663	0.1436	0.4636
624.102	0.1724	0.1462	0.4605
624.435	0.1716	0.1498	0.4667
624.768	0.1728	0.153	0.4648
625.1	0.1662	0.1496	0.4635
625.433	0.1716	0.1475	0.4537
625.765	0.168	0.1488	0.4736
626.097	0.1706	0.1469	0.4654
626.43	0.1677	0.1446	0.4761
626.763	0.1677	0.1472	0.4513
627.095	0.1658	0.1466	0.4649
627.428	0.1678	0.1488	0.4627
627.76	0.1731	0.1495	0.4631
628.092	0.1695	0.1512	0.4688
628.425	0.1659	0.1518	0.4756
628.758	0.1686	0.1512	0.4716
629.09	0.1697	0.153	0.4666
629.423	0.1718	0.1469	0.4702
629.755	0.1695	0.1534	0.4678
630.087	0.1712	0.1518	0.4596
630.42	0.1716	0.1503	0.457
630.753	0.1701	0.1471	0.46
631.085	0.1727	0.151	0.4654
631.418	0.1636	0.1507	0.4672
631.75	0.1751	0.1528	0.4599
632.082	0.167	0.1488	0.461
632.415	0.1699	0.1509	0.4676
632.747	0.1649	0.1504	0.4634
633.08	0.1681	0.1508	0.4697
633.413	0.1729	0.152	0.4671
633.745	0.1672	0.1463	0.4679
634.077	0.1678	0.1511	0.4665
634.41	0.1705	0.1503	0.474
634.742	0.1713	0.1508	0.4622
635.075	0.173	0.1558	0.4583
635.408	0.1701	0.1526	0.472
635.74	0.1724	0.1527	0.4577
636.072	0.1717	0.15	0.4617
636.405	0.1675	0.147	0.4626
636.737	0.1675	0.1464	0.4694
637.07	0.1638	0.1473	0.4575
637.403	0.1665	0.1524	0.4582
637.735	0.167	0.1501	0.4613
638.067	0.1657	0.1485	0.4626
638.4	0.1632	0.152	0.4691
638.732	0.1693	0.1514	0.4664
639.065	0.1661	0.1544	0.4579
639.398	0.1636	0.1469	0.4688
639.73	0.1694	0.1506	0.4624
640.062	0.1662	0.1456	0.4666
640.395	0.166	0.1489	0.4627
640.727	0.1693	0.1525	0.4658
641.06	0.1643	0.1491	0.4644
641.393	0.1621	0.1542	0.4679
641.725	0.166	0.15	0.4588
642.058	0.1668	0.1469	0.4563
642.39	0.1665	0.1536	0.4667
642.722	0.1646	0.1472	0.4615
643.055	0.1639	0.1498	0.4688
643.388	0.1691	0.1491	0.4661
643.72	0.1667	0.148	0.4602
644.053	0.166	0.1503	0.4635
644.385	0.1657	0.148	0.4563
644.717	0.1689	0.1484	0.4621
645.05	0.1653	0.1508	0.4607
645.383	0.1676	0.1504	0.4648
645.715	0.1633	0.1448	0.4676
646.048	0.1649	0.1475	0.4643
646.38	0.1634	0.151	0.4605
646.712	0.1647	0.1492	0.4571
647.045	0.1726	0.1469	0.4677
647.378	0.1648	0.1508	0.4659
647.71	0.1637	0.151	0.4706
648.043	0.166	0.1536	0.4705
648.375	0.1662	0.1508	0.4654
648.707	0.1653	0.1525	0.4648
649.04	0.1676	0.147	0.4606
649.372	0.1645	0.1453	0.458
649.705	0.1654	0.1513	0.4636
650.038	0.1647	0.149	0.4559
650.37	0.1699	0.1525	0.4564
650.702	0.1678	0.1502	0.4586
651.035	0.166	0.1475	0.46
651.367	0.1654	0.1492	0.4648
651.7	0.1658	0.1487	0.46
652.033	0.1668	0.1484	0.4625
652.365	0.1636	0.1538	0.4646
652.697	0.1694	0.1525	0.4576
653.03	0.1635	0.1534	0.4668
653.362	0.1601	0.15	0.457
653.695	0.1654	0.152	0.4623
654.028	0.1624	0.1482	0.459
654.36	0.1663	0.1445	0.4618
654.692	0.1641	0.1476	0.4608
655.025	0.1644	0.1481	0.465
655.357	0.1652	0.1464	0.4645
655.69	0.1667	0.1532	0.4643
656.023	0.1649	0.1526	0.4638
656.355	0.1722	0.1472	0.4654
656.688	0.1676	0.1492	0.4572
657.02	0.1661	0.1476	0.4618
657.352	0.1644	0.152	0.4597
657.685	0.1664	0.1529	0.4613
658.018	0.1646	0.1486	0.466
658.35	0.1645	0.1504	0.462
658.683	0.1619	0.1485	0.4582
659.015	0.1642	0.148	0.4635
659.347	0.1652	0.1471	0.4538
659.68	0.1638	0.1466	0.4616
660.013	0.1635	0.1494	0.4544
660.345	0.1638	0.1501	0.4605
660.678	0.162	0.1492	0.4589
661.01	0.1658	0.1468	0.4609
661.342	0.1629	0.1505	0.465
661.675	0.1652	0.149	0.4586
662.008	0.1688	0.1469	0.4688
662.34	0.1649	0.1472	0.4593
662.673	0.1672	0.1565	0.4628
663.005	0.1654	0.1478	0.4606
663.337	0.1666	0.1461	0.4649
663.67	0.1647	0.1477	0.463
664.003	0.166	0.1459	0.4492
664.335	0.1623	0.1517	0.4565
664.668	0.1666	0.1488	0.4649
[truncated: 1,602 more rows]

[truncated: 29 more sheets: SF.3C, SF.3D, SF.3E, SF.3F, SF.3G, SF.3H, SF.3I, SF.3J, SF.3K, SF.3L, SF.3M, SF.3N, SF.3O, SF.3P, SF.4C, SF.4D, SF.4E, SF.4F, SF.4G, SF.4H …]
